# Supplementary material for: Knowledge, attitude, and practice of virtual consultation among outpatients at a teaching hospital in Malaysia
Source: PLoS One. 2023 Dec 20;18(12):e0289176. doi: 10.1371/journal.pone.0289176 (PMC10732386; doi:10.1371/journal.pone.0289176)
Supplement: S1 Data — (XLSX) [file pone.0289176.s001.xlsx]

## Sheet: Sheet1
Age	AgeCategory	DurationCat	Duration	Ethnicitycat	Ethnicity	GenderCat	K1	K2	K3	K4	K5	K6	K7	K8	K9	K10	K11	K12	K13	K14	K15	KSCORE	Percentage	KCategory	Binarypoorgood	A1	A2	A3	A4	A5	A6	A7	A8	A9	A10	A11	A12	A13	A14	A15	A16	A17	A18	A19	A20	A21	A22	A23	TotalScore
24	1	2	6-10	3	I	1	Yes	Not sure	Not sure	Yes	Yes	Yes	Not sure	Yes	Yes	Yes	Yes	Yes	Yes	Yes	Yes	12	80	1	1	Strongly	Strongly agree	Strongly agree	Strongly agree	Somewhat agree	Agree	Somewhat agree	Agree	Agree	Strongly agree	Somewhat disagree	Agree	Strongly agree	Strongly agree	Strongly agree	Agree	Disagree	Disagree	Disagree	Somewhat agree	Agree	Agree	Agree	112
34	2	1	< 6	2	C	0	Not sure	Not sure	Not sure	Yes	Yes	No	Not sure	Yes	Yes	Yes	Not sure	No	Yes	Not sure	Yes	7	47	3	0	Agree	Agree	Agree	Agree	Agree	Strongly agree	Somewhat disagree	Agree	Somewhat agree	Strongly agree	Somewhat agree	Disagree	Disagree	Strongly agree	Somewhat disagree	Strongly agree	Somewhat disagree	Disagree	Agree	Disagree	Disagree	Disagree	Agree	102
37	3	2	6-10	1	M	0	Yes	No	Not sure	Yes	Yes	Yes	Yes	Yes	Yes	Yes	Yes	Not sure	Yes	Yes	Yes	13	87	1	1	Agree	Somewhat agree	Agree	Agree	Strongly agree	Strongly agree	Somewhat agree	Somewhat disagree	Strongly agree	Strongly agree	Somewhat disagree	Strongly agree	Strongly agree	Strongly agree	Strongly agree	Agree	Somewhat agree	Agree	Somewhat agree	Agree	Strongly disagree	Somewhat agree	Strongly agree	108
39	3	1	< 6	2	C	0	Not sure	No	Not sure	Yes	Yes	Yes	Not sure	Not sure	Yes	Not sure	Not sure	Not sure	Yes	Yes	Yes	8	53	2	1	Somewhat	Strongly agree	Strongly agree	Strongly agree	Somewhat disagree	Strongly agree	Disagree	Somewhat agree	Somewhat disagree	Somewhat agree	Disagree	Agree	Agree	Strongly agree	Somewhat agree	Somewhat agree	Somewhat agree	Agree	Somewhat disagree	Somewhat disagree	Disagree	Somewhat disagree	Disagree	97
62	5	1	< 6	2	C	1	No	No	Not sure	Yes	Yes	Yes	No	No	Not sure	Yes	Not sure	Yes	Yes	Yes	Yes	9	60	2	1	Strongly	Disagree	Strongly agree	Strongly agree	Strongly agree	Strongly agree	Strongly disagree	Disagree	Disagree	Somewhat agree	Strongly disagree	Agree	Strongly agree	Strongly agree	Strongly agree	Strongly agree	Strongly agree	Somewhat agree	Strongly disagree	Strongly disagree	Strongly disagree	Strongly disagree	Strongly agree	110
64	5	1	< 6	1	M	0	Not sure	No	No	Yes	Not sure	Yes	Yes	Yes	Yes	Yes	Not sure	Yes	Not sure	Yes	Yes	11	73	2	1	Agree	Agree	Agree	Agree	Agree	Agree	Somewhat agree	Agree	Agree	Agree	Agree	Agree	Agree	Agree	Agree	Agree	Somewhat disagree	Agree	Agree	Agree	Agree	Agree	Agree	95
68	6	1	< 6	2	C	0	Yes	No	Not sure	Yes	Yes	Yes	Yes	Yes	Yes	Yes	Not sure	Yes	Yes	Not sure	Yes	12	80	1	1	Agree	Agree	Strongly agree	Agree	Agree	Agree	Somewhat agree	Somewhat disagree	Agree	Agree	Somewhat disagree	Somewhat agree	Somewhat agree	Strongly agree	Strongly agree	Agree	Agree	Agree	Somewhat agree	Agree	Agree	Strongly agree	Somewhat disagree	92
65	5	4	>20	3	I	0	Yes	Not sure	Not sure	Yes	Yes	Yes	Yes	Yes	Yes	Yes	Yes	Yes	Yes	Yes	No	12	80	1	1	Agree	Agree	Agree	Agree	Agree	Agree	Agree	Agree	Strongly disagree	Agree	Disagree	Agree	Agree	Agree	Agree	Disagree	Agree	Agree	Agree	Agree	Agree	Agree	Disagree	87
66	6	4	>20	2	C	1	Not sure	No	Not sure	Yes	Yes	Not sure	No	Yes	Yes	Yes	Yes	Not sure	Yes	Yes	Yes	10	67	2	1	Somewhat	Somewhat disagree	Somewhat agree	Agree	Agree	Strongly agree	Disagree	Somewhat disagree	Somewhat disagree	Somewhat disagree	Somewhat disagree	Agree	Agree	Agree	Agree	Agree	Agree	Somewhat agree	Disagree	Somewhat agree	Disagree	Disagree	Somewhat agree	93
67	6	2	6-10	3	I	1	Yes	No	Not sure	Yes	Yes	Yes	Yes	Not sure	Yes	Yes	Yes	Yes	Yes	Yes	Yes	13	87	1	1	Strongly	Somewhat agree	Strongly agree	Somewhat agree	Agree	Agree	Somewhat agree	Somewhat agree	Agree	Agree	Agree	Somewhat agree	Somewhat agree	Agree	Agree	Agree	Somewhat agree	Agree	Agree	Somewhat disagree	Somewhat disagree	Somewhat disagree	Somewhat agree	96
70	6	4	>20	3	I	1	Yes	Not sure	No	No	No	Yes	Yes	No	No	Yes	No	Not sure	Yes	Yes	No	7	47	3	0	Somewhat	Agree	Strongly agree	Agree	Somewhat disagree	Somewhat disagree	Somewhat disagree	Somewhat agree	Agree	Strongly agree	Somewhat agree	Agree	Agree	Strongly agree	Strongly agree	Strongly agree	Somewhat disagree	Somewhat disagree	Agree	Somewhat agree	Somewhat agree	Strongly agree	Somewhat disagree	95
68	6	1	< 6	2	C	0	Yes	Not sure	No	Yes	Yes	Yes	Yes	Not sure	Yes	Yes	Yes	Not sure	Yes	Yes	Yes	12	80	1	1	Somewhat	Somewhat disagree	Somewhat disagree	Somewhat disagree	Somewhat agree	Agree	Agree	Somewhat disagree	Strongly disagree	Somewhat agree	Somewhat agree	Disagree	Disagree	Strongly agree	Strongly agree	Strongly agree	Disagree	Agree	Somewhat disagree	Disagree	Disagree	Disagree	Somewhat agree	90
70	6	2	6-10	2	C	1	Yes	No	Not sure	Yes	Not sure	Yes	Yes	Yes	Yes	Yes	Yes	Yes	Yes	Yes	No	12	80	1	1	Somewhat	Agree	Agree	Agree	Somewhat agree	Agree	Somewhat disagree	Somewhat agree	Somewhat agree	Somewhat agree	Somewhat agree	Somewhat agree	Somewhat agree	Somewhat agree	Somewhat agree	Somewhat agree	Somewhat disagree	Somewhat disagree	Somewhat disagree	Somewhat agree	Somewhat disagree	Somewhat disagree	Somewhat agree	93
69	6	1	< 6	2	C	1	Yes	No	Not sure	Yes	Yes	Yes	Yes	Yes	Yes	Yes	Yes	Yes	Yes	Yes	Yes	14	93	1	1	Strongly	Agree	Strongly agree	Strongly agree	Strongly disagree	Somewhat agree	Disagree	Somewhat agree	Somewhat agree	Agree	Strongly disagree	Somewhat agree	Somewhat agree	Strongly agree	Strongly agree	Strongly agree	Somewhat agree	Somewhat agree	Strongly agree	Disagree	Strongly disagree	Somewhat agree	Somewhat agree	100
69	6	2	6-10	2	C	1	Yes	No	Not sure	Yes	Yes	Yes	Not sure	Yes	Yes	Yes	Yes	Yes	Yes	Yes	Yes	13	87	1	1	Agree	Somewhat agree	Strongly agree	Agree	Somewhat agree	Agree	Disagree	Agree	Somewhat agree	Strongly agree	Agree	Disagree	Agree	Strongly agree	Agree	Strongly agree	Strongly disagree	Somewhat disagree	Disagree	Strongly disagree	Somewhat agree	Somewhat agree	Strongly disagree	100
61	5	2	6-10	2	C	1	Yes	Not sure	Not sure	Yes	Yes	Yes	Not sure	Not sure	Not sure	Yes	Not sure	Not sure	Yes	Yes	Yes	8	53	3	0	Agree	Agree	Agree	Agree	Somewhat agree	Agree	Somewhat disagree	Somewhat agree	Agree	Agree	Agree	Agree	Agree	Agree	Agree	Agree	Somewhat disagree	Somewhat disagree	Disagree	Somewhat agree	Disagree	Disagree	Agree	104
38	3	4	16-20	1	M	0	Yes	No	Not sure	Yes	Yes	Yes	No	Yes	Not sure	Yes	Yes	No	Yes	Yes	Yes	11	73	2	1	Agree	Somewhat agree	Agree	Somewhat disagree	Somewhat agree	Somewhat disagree	Disagree	Somewhat agree	Somewhat disagree	Somewhat agree	Disagree	Somewhat agree	Agree	Agree	Somewhat agree	Agree	Somewhat disagree	Somewhat disagree	Somewhat disagree	Somewhat disagree	Somewhat disagree	Strongly agree	Somewhat agree	90
44	3	1	< 6	2	C	0	Yes	Not sure	Not sure	Yes	Yes	Yes	Yes	Not sure	Yes	Yes	Yes	Yes	Yes	Yes	Yes	12	80	1	1	Somewhat	Agree	Agree	Somewhat agree	Somewhat disagree	Somewhat disagree	Somewhat disagree	Somewhat agree	Somewhat agree	Somewhat agree	Somewhat agree	Agree	Agree	Somewhat agree	Agree	Strongly agree	Agree	Agree	Somewhat agree	Agree	Disagree	Disagree	Somewhat disagree	89
72	6	1	< 6	2	C	1	Yes	Not sure	Yes	Yes	Yes	Not sure	Yes	Yes	Yes	Yes	Yes	Yes	Yes	Yes	Yes	12	80	1	1	Agree	Strongly agree	Agree	Agree	Agree	Agree	Agree	Agree	Agree	Agree	Agree	Agree	Agree	Agree	Agree	Agree	Agree	Agree	Somewhat disagree	Somewhat disagree	Somewhat agree	Agree	Agree	100
71	6	5	>20	1	M	0	Yes	Not sure	Not sure	Yes	Yes	Yes	Yes	Yes	Yes	Yes	Yes	No	Yes	Yes	Yes	12	80	1	1	Agree	Agree	Agree	Agree	Somewhat disagree	Agree	Somewhat disagree	Somewhat disagree	Somewhat disagree	Disagree	Strongly disagree	Somewhat agree	Somewhat agree	Somewhat agree	Somewhat agree	Disagree	Agree	Strongly agree	Disagree	Disagree	Disagree	Strongly agree	Disagree	84
47	4	1	< 6	1	M	0	Not sure	No	Not sure	Yes	Yes	Yes	Not sure	No	Yes	No	No	Yes	Not sure	Yes	Yes	8	53	3	0	Somewhat	Somewhat disagree	Somewhat agree	Somewhat disagree	Somewhat disagree	Somewhat agree	Somewhat agree	Somewhat disagree	Somewhat disagree	Somewhat disagree	Somewhat disagree	Somewhat agree	Somewhat agree	Somewhat agree	Somewhat disagree	Somewhat agree	Somewhat agree	Somewhat agree	Somewhat agree	Somewhat agree	Somewhat agree	Somewhat agree	Somewhat disagree	77
64	5	5	>20	2	C	0	No	No	Not sure	Yes	Not sure	Yes	No	No	Yes	Not sure	Not sure	Not sure	Yes	Yes	Yes	7	47	3	0	Somewhat	Somewhat agree	Agree	Agree	Agree	Agree	Somewhat agree	Agree	Agree	Somewhat agree	Somewhat agree	Strongly agree	Strongly agree	Strongly agree	Agree	Agree	Somewhat agree	Somewhat agree	Somewhat agree	Somewhat agree	Somewhat agree	Somewhat disagree	Strongly disagree	97
69	6	4	16-20	1	M	0	Not sure	Not sure	Not sure	Yes	Yes	Not sure	Not sure	No	Yes	Not sure	Yes	Yes	Not sure	Not sure	Yes	6	40	3	0	Agree	Strongly agree	Strongly agree	Agree	Agree	Agree	Somewhat disagree	Somewhat agree	Somewhat agree	Agree	Strongly disagree	Strongly agree	Agree	Strongly agree	Agree	Agree	Somewhat agree	Somewhat agree	Disagree	Somewhat disagree	Somewhat agree	Agree	Somewhat disagree	104
63	5	1	< 6	2	C	1	Yes	Yes	No	No	Yes	Not sure	Yes	Yes	Yes	Yes	Yes	Yes	Yes	Yes	Yes	12	80	1	1	Disagree	Strongly agree	Agree	Agree	Agree	Agree	Agree	Agree	Agree	Agree	Disagree	Agree	Agree	Agree	Agree	Agree	Agree	Agree	Agree	Agree	Agree	Agree	Agree	95
37	3	5	>20	2	C	1	Not sure	Not sure	Yes	Yes	Yes	No	No	No	Not sure	Not sure	Not sure	Yes	Not sure	Yes	Yes	5	33	3	0	Agree	Disagree	Somewhat agree	Disagree	Somewhat agree	Somewhat agree	Somewhat agree	Somewhat agree	Somewhat agree	Somewhat agree	Agree	Somewhat agree	Somewhat disagree	Somewhat agree	Somewhat agree	Somewhat agree	Strongly agree	Somewhat agree	Somewhat agree	Somewhat agree	Disagree	Agree	Disagree	77
65	5	1	< 6	3	I	1	Yes	Not sure	Not sure	Yes	Yes	No	Yes	Yes	Not sure	Yes	Not sure	Yes	Yes	Not sure	Yes	9	60	2	1	Agree	Agree	Strongly agree	Somewhat agree	Agree	Somewhat agree	Agree	Strongly agree	Somewhat agree	Somewhat agree	Agree	Agree	Strongly agree	Agree	Strongly agree	Agree	Disagree	Somewhat agree	Somewhat agree	Agree	Somewhat agree	Strongly agree	Agree	99
37	3	1	< 6	2	C	0	Not sure	No	Not sure	Yes	Yes	Yes	Not sure	Yes	Yes	Yes	Not sure	Not sure	Yes	Yes	Yes	10	67	2	1	Agree	Agree	Agree	Strongly agree	Strongly agree	Strongly agree	Somewhat agree	Somewhat agree	Somewhat agree	Agree	Agree	Agree	Agree	Agree	Agree	Somewhat disagree	Somewhat disagree	Somewhat disagree	Somewhat disagree	Somewhat agree	Disagree	Disagree	Agree	105
24	1	1	< 6	3	I	1	No	Not sure	Not sure	Yes	Yes	Yes	No	No	Not sure	No	No	Yes	Yes	Yes	Yes	7	47	3	0	Somewhat	Somewhat agree	Strongly agree	Strongly agree	Agree	Agree	Disagree	Disagree	Agree	Strongly disagree	Strongly disagree	Strongly agree	Agree	Somewhat agree	Somewhat agree	Strongly agree	Strongly disagree	Strongly agree	Strongly disagree	Strongly disagree	Strongly disagree	Somewhat disagree	Somewhat disagree	102
58	5	5	>20	1	M	0	Yes	Yes	Not sure	Yes	Yes	Yes	Yes	Yes	Yes	Not sure	Not sure	Not sure	Yes	Yes	Yes	10	67	2	1	Agree	Agree	Agree	Agree	Agree	Agree	Somewhat agree	Somewhat agree	Somewhat agree	Agree	Somewhat agree	Agree	Agree	Agree	Agree	Agree	Disagree	Disagree	Disagree	Disagree	Somewhat agree	Agree	Somewhat agree	104
69	6	2	6-10	2	C	1	Yes	No	Not sure	Yes	Yes	Yes	Yes	Yes	Yes	Yes	Yes	Yes	Not sure	Not sure	Yes	12	80	1	1	Agree	Agree	Agree	Strongly agree	Agree	Strongly agree	Strongly agree	Agree	Agree	Strongly agree	Somewhat agree	Strongly agree	Strongly agree	Strongly agree	Strongly agree	Strongly agree	Agree	Agree	Somewhat agree	Somewhat agree	Somewhat agree	Agree	Somewhat agree	106
43	3	1	< 6	2	C	0	Yes	No	Not sure	Yes	Not sure	Yes	Not sure	Not sure	Not sure	Yes	Not sure	Not sure	Yes	Not sure	Not sure	6	40	3	0	Agree	Agree	Agree	Strongly agree	Somewhat agree	Agree	Somewhat agree	Somewhat agree	Somewhat agree	Somewhat agree	Somewhat agree	Somewhat agree	Somewhat agree	Somewhat agree	Agree	Agree	Somewhat agree	Somewhat agree	Somewhat disagree	Somewhat disagree	Somewhat disagree	Somewhat disagree	Somewhat disagree	96
62	5	1	< 6	1	M	1	Yes	Not sure	Not sure	Yes	Yes	Yes	Not sure	Yes	Not sure	Not sure	Not sure	No	No	No	No	5	33	3	0	Somewhat	Somewhat disagree	Somewhat agree	Strongly agree	Agree	Strongly agree	Agree	Agree	Strongly agree	Strongly agree	Agree	Agree	Agree	Agree	Agree	Agree	Agree	Agree	Agree	Agree	Agree	Agree	Agree	93
85	7	4	16-20	1	M	1	Not sure	Not sure	Not sure	Yes	Not sure	Not sure	Not sure	Not sure	Not sure	Not sure	Not sure	Not sure	Not sure	Not sure	Yes	2	13	3	0	Agree	Agree	Agree	Agree	Agree	Agree	Agree	Agree	Agree	Agree	Agree	Agree	Agree	Agree	Agree	Agree	Agree	Agree	Agree	Agree	Agree	Agree	Agree	94
35	2	1	< 6	1	M	0	Not sure	Not sure	Not sure	Yes	Yes	Yes	No	Yes	Yes	Yes	No	Not sure	Yes	Yes	Yes	9	60	2	1	Agree	Agree	Agree	Somewhat agree	Somewhat agree	Somewhat agree	Disagree	Somewhat agree	Somewhat agree	Agree	Somewhat disagree	Agree	Agree	Agree	Agree	Agree	Somewhat agree	Somewhat agree	Somewhat agree	Somewhat agree	Agree	Agree	Somewhat agree	91
46	4	5	>20	1	M	1	Yes	No	Not sure	Yes	Yes	Yes	Yes	No	No	No	Yes	Yes	No	No	Yes	9	60	2	1	Strongly	Strongly agree	Strongly agree	Strongly agree	Strongly agree	Strongly agree	Strongly disagree	Strongly disagree	Strongly agree	Strongly agree	Strongly agree	Strongly agree	Strongly agree	Strongly agree	Strongly agree	Strongly agree	Strongly agree	Strongly agree	Strongly agree	Strongly agree	Strongly agree	Strongly agree	Strongly disagree	88
75	6	2	6-10	4	O	0	No	Not sure	Not sure	Yes	Yes	Yes	Yes	Yes	Yes	Yes	Yes	Yes	Yes	Yes	No	11	73	2	1	Somewhat	Strongly agree	Strongly agree	Strongly agree	Strongly agree	Strongly agree	Somewhat agree	Somewhat agree	Somewhat agree	Agree	Somewhat agree	Agree	Agree	Strongly agree	Somewhat agree	Somewhat agree	Agree	Agree	Agree	Agree	Somewhat agree	Somewhat agree	Somewhat agree	96
64	5	5	>20	1	M	0	Not sure	Not sure	Not sure	Yes	Yes	Yes	Not sure	Not sure	Not sure	Yes	Not sure	Not sure	Yes	Yes	Not sure	6	40	3	0	Agree	Agree	Strongly agree	Agree	Strongly agree	Strongly agree	Agree	Somewhat agree	Agree	Somewhat agree	Somewhat disagree	Somewhat disagree	Agree	Somewhat agree	Agree	Agree	Somewhat agree	Agree	Somewhat agree	Somewhat agree	Somewhat agree	Agree	Agree	98
43	3	2	6-10	1	M	1	Yes	Not sure	Yes	Yes	Yes	Yes	Yes	Yes	Yes	Not sure	Yes	Yes	Yes	Yes	Yes	12	80	1	1	Strongly	Strongly agree	Strongly agree	Strongly agree	Strongly agree	Strongly agree	Agree	Agree	Agree	Strongly agree	Somewhat disagree	Somewhat agree	Somewhat agree	Strongly agree	Strongly agree	Strongly agree	Strongly disagree	Agree	Somewhat disagree	Somewhat agree	Agree	Strongly agree	Somewhat agree	109
35	2	1	< 6	1	M	1	Not sure	No	No	Yes	Yes	Yes	No	Yes	Yes	No	Yes	Yes	Yes	Yes	Yes	12	80	1	1	Somewhat	Agree	Agree	Somewhat agree	Somewhat disagree	Somewhat disagree	Somewhat disagree	Somewhat disagree	Somewhat disagree	Somewhat agree	Somewhat agree	Somewhat agree	Agree	Somewhat agree	Somewhat agree	Somewhat agree	Agree	Agree	Agree	Agree	Agree	Agree	Somewhat disagree	76
38	3	1	< 6	1	M	0	Not sure	Not sure	Not sure	Yes	Yes	Yes	Not sure	Yes	Not sure	Not sure	Not sure	Not sure	Not sure	Not sure	Yes	5	33	3	0	Somewhat	Somewhat agree	Somewhat agree	Disagree	Somewhat disagree	Disagree	Strongly disagree	Disagree	Strongly disagree	Disagree	Disagree	Disagree	Disagree	Disagree	Somewhat disagree	Somewhat disagree	Somewhat agree	Agree	Agree	Agree	Agree	Agree	Disagree	56
47	4	2	6-10	1	M	0	Not sure	Not sure	Not sure	Yes	Yes	Yes	Yes	Yes	Yes	Yes	Not sure	Not sure	Yes	Not sure	Yes	9	60	2	1	Somewhat	Somewhat agree	Agree	Somewhat agree	Somewhat agree	Somewhat agree	Somewhat agree	Somewhat disagree	Somewhat disagree	Somewhat agree	Somewhat disagree	Somewhat disagree	Somewhat agree	Somewhat agree	Somewhat agree	Somewhat agree	Somewhat disagree	Somewhat disagree	Somewhat disagree	Somewhat disagree	Somewhat agree	Somewhat agree	Agree	89
45	3	1	< 6	3	I	0	Not sure	Not sure	Not sure	Not sure	Not sure	Yes	Not sure	Not sure	Not sure	Not sure	Yes	Not sure	Not sure	Not sure	Not sure	2	13	3	0	Somewhat	Somewhat agree	Somewhat agree	Somewhat agree	Somewhat agree	Somewhat agree	Somewhat agree	Somewhat agree	Somewhat agree	Somewhat agree	Somewhat agree	Somewhat agree	Somewhat agree	Somewhat agree	Somewhat agree	Somewhat agree	Somewhat agree	Somewhat agree	Somewhat agree	Somewhat agree	Somewhat agree	Somewhat agree	Somewhat agree	85
52	4	2	6-10	1	M	1	Yes	Not sure	Not sure	Yes	Not sure	Yes	No	No	Yes	No	Yes	Not sure	Yes	Yes	Yes	8	53	3	0	Somewhat	Agree	Agree	Agree	Agree	Strongly agree	Agree	Agree	Agree	Agree	Disagree	Somewhat agree	Somewhat agree	Strongly agree	Agree	Agree	Somewhat disagree	Somewhat agree	Strongly disagree	Somewhat disagree	Strongly agree	Agree	Somewhat disagree	102
68	6	2	6-10	2	C	0	Yes	No	No	Yes	Yes	Yes	Yes	No	Yes	Yes	No	Yes	Yes	Yes	Yes	13	87	1	1	Strongly	Strongly agree	Strongly agree	Strongly agree	Agree	Strongly agree	Strongly disagree	Agree	Agree	Agree	Strongly disagree	Agree	Agree	Strongly agree	Agree	Agree	Agree	Agree	Disagree	Agree	Agree	Strongly agree	Disagree	99
37	3	2	6-10	1	M	0	Yes	Not sure	Not sure	Yes	Yes	Yes	No	Not sure	Not sure	Yes	No	Not sure	Yes	No	Yes	7	47	3	0	Strongly	Agree	Agree	Agree	Agree	Agree	Somewhat disagree	Agree	Somewhat disagree	Somewhat agree	Somewhat disagree	Agree	Agree	Strongly agree	Somewhat agree	Strongly agree	Somewhat agree	Agree	Somewhat agree	Somewhat agree	Agree	Agree	Somewhat agree	95
42	3	2	6-10	2	C	0	Yes	No	Not sure	Yes	Yes	Yes	No	No	Yes	Yes	Yes	Yes	Yes	Yes	Yes	12	80	1	1	Strongly	Strongly agree	Strongly agree	Strongly agree	Strongly agree	Strongly agree	Somewhat agree	Agree	Agree	Agree	Somewhat disagree	Strongly agree	Strongly agree	Strongly agree	Strongly agree	Strongly agree	Disagree	Somewhat agree	Somewhat disagree	Somewhat disagree	Somewhat agree	Somewhat disagree	Strongly disagree	113
30	2	5	>20	3	I	0	No	No	Not sure	Yes	Yes	Yes	No	Yes	Not sure	Not sure	Yes	Yes	Yes	Yes	Yes	10	67	2	1	Agree	Somewhat agree	Agree	Agree	Agree	Agree	Somewhat agree	Agree	Agree	Agree	Agree	Agree	Agree	Agree	Agree	Agree	Disagree	Disagree	Agree	Agree	Disagree	Agree	Agree	101
50	4	1	< 6	3	I	1	Yes	Not sure	Not sure	Yes	Yes	Yes	No	Not sure	Yes	Yes	Yes	Yes	Yes	Yes	Yes	11	73	2	1	Strongly	Strongly agree	Strongly agree	Strongly agree	Strongly agree	Strongly agree	Somewhat agree	Agree	Agree	Agree	Somewhat agree	Somewhat agree	Agree	Agree	Agree	Agree	Disagree	Somewhat agree	Disagree	Disagree	Disagree	Disagree	Somewhat agree	114
53	4	1	< 6	2	C	1	No	No	Not sure	Yes	Yes	Yes	Not sure	Yes	Not sure	Not sure	Yes	Not sure	Yes	Yes	Yes	9	60	2	1	Somewhat	Somewhat agree	Agree	Somewhat agree	Somewhat agree	Somewhat agree	Disagree	Somewhat disagree	Somewhat agree	Somewhat agree	Somewhat agree	Somewhat agree	Somewhat agree	Somewhat disagree	Somewhat agree	Somewhat agree	Somewhat agree	Somewhat disagree	Somewhat disagree	Somewhat disagree	Somewhat agree	Somewhat agree	Somewhat agree	84
50	4	2	6-10	1	M	1	Yes	No	Not sure	Yes	Yes	Yes	Yes	Yes	Not sure	No	Not sure	Not sure	Yes	Not sure	Yes	9	60	2	1	Strongly	Strongly agree	Strongly agree	Strongly agree	Strongly agree	Strongly agree	Somewhat disagree	Somewhat disagree	Agree	Agree	Agree	Agree	Strongly agree	Strongly agree	Strongly agree	Strongly agree	Strongly disagree	Strongly disagree	Strongly disagree	Strongly disagree	Disagree	Disagree	Strongly agree	123
68	6	4	16-20	1	M	1	Yes	Yes	Not sure	Not sure	Yes	Yes	Yes	Not sure	Yes	Yes	Not sure	Yes	Yes	Yes	Yes	10	67	2	1	Somewhat	Strongly agree	Strongly agree	Agree	Agree	Agree	Somewhat agree	Agree	Agree	Agree	Somewhat agree	Agree	Somewhat agree	Agree	Agree	Agree	Somewhat disagree	Somewhat disagree	Somewhat agree	Somewhat disagree	Agree	Somewhat agree	Agree	102
43	3	1	< 6	3	I	0	Yes	Yes	Not sure	No	No	No	Yes	Yes	No	Not sure	No	No	Yes	No	Not sure	4	27	3	0	Agree	Strongly agree	Strongly agree	Strongly agree	Somewhat disagree	Strongly agree	Somewhat disagree	Disagree	Strongly agree	Agree	Disagree	Somewhat agree	Somewhat disagree	Strongly agree	Agree	Somewhat agree	Somewhat agree	Agree	Strongly disagree	Strongly disagree	Strongly agree	Strongly agree	Somewhat agree	98
36	3	4	16-20	1	M	0	Yes	No	No	Yes	Yes	Yes	Not sure	Yes	Yes	Not sure	Yes	Yes	Yes	Yes	Yes	13	87	1	1	Somewhat	Somewhat disagree	Somewhat agree	Somewhat disagree	Somewhat agree	Somewhat agree	Somewhat disagree	Disagree	Somewhat disagree	Somewhat agree	Somewhat agree	Somewhat disagree	Somewhat agree	Somewhat agree	Somewhat agree	Somewhat agree	Somewhat disagree	Somewhat agree	Somewhat disagree	Somewhat disagree	Agree	Agree	Somewhat disagree	77
61	5	1	< 6	1	M	1	Yes	No	Not sure	Yes	Yes	Yes	Yes	Not sure	Yes	Yes	Not sure	Not sure	Yes	Yes	Yes	11	73	2	1	Agree	Agree	Agree	Agree	Agree	Agree	Somewhat agree	Agree	Agree	Agree	Agree	Agree	Agree	Agree	Agree	Agree	Disagree	Somewhat disagree	Somewhat disagree	Agree	Somewhat agree	Somewhat agree	Somewhat disagree	100
31	2	1	< 6	1	M	0	Yes	No	Not sure	Yes	Yes	Yes	No	No	Yes	Yes	Not sure	Yes	Yes	No	Yes	10	67	2	1	Somewhat	Somewhat disagree	Agree	Agree	Agree	Agree	Somewhat agree	Agree	Agree	Agree	Somewhat disagree	Somewhat disagree	Agree	Somewhat agree	Agree	Strongly agree	Somewhat agree	Somewhat agree	Somewhat agree	Somewhat agree	Agree	Agree	Disagree	91
43	3	4	16-20	2	C	0	Yes	Yes	Yes	Yes	Not sure	Yes	Yes	Yes	Yes	Yes	Yes	Yes	Yes	Yes	Yes	12	80	1	1	Agree	Agree	Strongly agree	Strongly agree	Strongly agree	Strongly agree	Agree	Agree	Agree	Agree	Agree	Agree	Agree	Agree	Agree	Agree	Agree	Agree	Disagree	Somewhat agree	Somewhat agree	Agree	Somewhat agree	102
56	5	1	< 6	2	C	0	Yes	Not sure	Not sure	Yes	Yes	Yes	Not sure	Not sure	Not sure	Yes	Yes	Yes	Not sure	Yes	Yes	9	60	2	1	Strongly	Strongly disagree	Strongly disagree	Strongly disagree	Somewhat agree	Somewhat agree	Somewhat agree	Somewhat agree	Somewhat agree	Strongly disagree	Somewhat disagree	Somewhat agree	Somewhat agree	Somewhat agree	Strongly disagree	Strongly disagree	Somewhat agree	Somewhat agree	Somewhat agree	Somewhat agree	Somewhat agree	Somewhat disagree	Somewhat agree	66
31	2	1	< 6	3	I	1	Yes	Yes	Yes	Yes	Yes	Yes	Yes	Yes	Yes	Yes	Yes	Yes	Yes	Yes	Yes	13	87	1	1	Agree	Strongly agree	Agree	Agree	Strongly agree	Strongly agree	Agree	Agree	Agree	Agree	Strongly agree	Agree	Strongly agree	Agree	Agree	Strongly agree	Strongly agree	Strongly agree	Agree	Agree	Strongly agree	Strongly agree	Strongly agree	95
60	5	2	6-10	2	C	1	No	No	No	Yes	Yes	Yes	No	No	Yes	Yes	Yes	Yes	Yes	Yes	Yes	12	80	1	1	Agree	Agree	Agree	Agree	Agree	Agree	Somewhat agree	Somewhat agree	Somewhat agree	Somewhat agree	Somewhat agree	Agree	Somewhat agree	Agree	Agree	Somewhat agree	Somewhat agree	Somewhat agree	Somewhat agree	Somewhat agree	Somewhat agree	Somewhat agree	Somewhat agree	94
34	2	2	6-10	1	M	1	Yes	Yes	Not sure	Yes	Yes	Yes	Not sure	Not sure	Not sure	Not sure	Not sure	Not sure	Yes	Yes	Yes	7	47	3	0	Somewhat	Agree	Agree	Agree	Agree	Agree	Somewhat agree	Agree	Agree	Agree	Somewhat agree	Somewhat agree	Somewhat agree	Agree	Somewhat agree	Agree	Somewhat agree	Somewhat agree	Somewhat agree	Somewhat agree	Agree	Agree	Agree	94
71	6	1	< 6	2	C	0	Yes	Not sure	Not sure	Yes	Yes	Yes	Yes	Yes	Yes	Yes	Not sure	Not sure	Not sure	Not sure	Yes	9	60	2	1	Strongly	Strongly agree	Strongly agree	Strongly agree	Strongly agree	Strongly agree	Strongly agree	Strongly agree	Strongly agree	Strongly agree	Strongly agree	Somewhat disagree	Somewhat disagree	Somewhat disagree	Strongly agree	Strongly agree	Somewhat disagree	Somewhat disagree	Somewhat disagree	Somewhat disagree	Somewhat disagree	Somewhat disagree	Somewhat disagree	109
35	2	4	16-20	2	C	1	Yes	No	No	Yes	Yes	Yes	Yes	No	Not sure	Yes	Not sure	Not sure	Yes	Yes	Yes	11	73	2	1	Strongly	Strongly agree	Strongly agree	Strongly agree	Somewhat agree	Strongly agree	Somewhat disagree	Agree	Somewhat agree	Agree	Agree	Somewhat agree	Strongly agree	Strongly agree	Strongly agree	Strongly agree	Agree	Disagree	Disagree	Somewhat agree	Strongly disagree	Strongly disagree	Somewhat disagree	111
39	3	4	16-20	3	I	0	Yes	No	Not sure	Yes	Yes	Yes	Yes	Yes	Yes	Yes	Yes	Not sure	Yes	Yes	Yes	13	87	1	1	Agree	Somewhat agree	Strongly agree	Strongly agree	Agree	Somewhat agree	Somewhat disagree	Somewhat agree	Agree	Somewhat agree	Somewhat disagree	Strongly agree	Strongly agree	Strongly agree	Strongly agree	Agree	Strongly agree	Agree	Somewhat disagree	Agree	Strongly agree	Strongly agree	Somewhat disagree	93
57	5	1	< 6	1	M	0	Yes	No	Not sure	Yes	Yes	Yes	Not sure	No	Yes	Not sure	Yes	Not sure	Yes	Yes	Yes	10	67	2	1	Agree	Agree	Agree	Agree	Somewhat agree	Agree	Somewhat agree	Somewhat agree	Agree	Agree	Somewhat disagree	Somewhat agree	Agree	Agree	Agree	Agree	Somewhat agree	Somewhat agree	Somewhat agree	Somewhat agree	Somewhat agree	Agree	Somewhat disagree	95
37	3	2	6-10	2	C	0	Yes	No	Not sure	Yes	Yes	Yes	Yes	No	Yes	Yes	Yes	Yes	Yes	Yes	Yes	13	87	1	1	Agree	Agree	Strongly agree	Agree	Somewhat agree	Somewhat agree	Disagree	Somewhat agree	Somewhat agree	Agree	Strongly disagree	Somewhat disagree	Agree	Agree	Agree	Somewhat agree	Somewhat disagree	Somewhat agree	Somewhat disagree	Somewhat agree	Somewhat disagree	Agree	Somewhat agree	96
65	5	1	< 6	1	M	0	Yes	No	Not sure	Yes	Yes	Yes	Yes	Not sure	Yes	Yes	Yes	Yes	Yes	Not sure	Yes	12	80	1	1	Agree	Agree	Agree	Agree	Somewhat agree	Agree	Somewhat agree	Agree	Somewhat agree	Somewhat agree	Somewhat disagree	Somewhat agree	Somewhat agree	Somewhat agree	Somewhat agree	Agree	Somewhat disagree	Somewhat agree	Somewhat disagree	Somewhat disagree	Somewhat disagree	Somewhat disagree	Somewhat disagree	97
28	2	1	< 6	3	I	0	Yes	No	Not sure	Yes	Yes	No	No	No	Yes	Yes	Yes	Yes	Yes	Yes	Yes	11	73	2	1	Agree	Somewhat agree	Agree	Agree	Agree	Agree	Somewhat agree	Somewhat agree	Somewhat agree	Agree	Somewhat agree	Agree	Somewhat agree	Somewhat agree	Somewhat agree	Somewhat agree	Somewhat agree	Somewhat agree	Somewhat disagree	Somewhat disagree	Somewhat agree	Somewhat agree	Somewhat agree	94
32	2	1	< 6	1	M	0	No	No	Not sure	Yes	Yes	Yes	No	No	No	Yes	Yes	Yes	Yes	No	Yes	9	60	2	1	Somewhat	Somewhat agree	Strongly agree	Somewhat agree	Somewhat agree	Strongly agree	Somewhat agree	Somewhat disagree	Somewhat disagree	Somewhat agree	Disagree	Disagree	Disagree	Somewhat agree	Somewhat agree	Somewhat agree	Somewhat agree	Disagree	Disagree	Disagree	Agree	Somewhat agree	Disagree	88
50	4	2	6-10	3	I	1	Yes	No	Not sure	Yes	Yes	Yes	Yes	Yes	Yes	Yes	Not sure	Yes	Yes	Yes	Yes	13	87	1	1	Strongly	Strongly agree	Strongly agree	Somewhat agree	Somewhat agree	Agree	Somewhat disagree	Somewhat agree	Somewhat agree	Agree	Somewhat agree	Somewhat agree	Somewhat agree	Agree	Agree	Strongly agree	Somewhat disagree	Somewhat agree	Somewhat disagree	Agree	Somewhat agree	Somewhat disagree	Somewhat agree	98
24	1	1	< 6	1	M	0	No	No	Not sure	Yes	Yes	Yes	No	No	Yes	No	Yes	Yes	Yes	Yes	Yes	10	67	2	1	Somewhat	Strongly agree	Strongly agree	Strongly agree	Somewhat agree	Agree	Somewhat disagree	Somewhat agree	Disagree	Somewhat agree	Disagree	Somewhat agree	Somewhat agree	Somewhat agree	Somewhat agree	Somewhat agree	Disagree	Somewhat agree	Somewhat agree	Somewhat agree	Agree	Agree	Somewhat agree	91
33	2	4	16-20	2	C	0	No	Not sure	Yes	Not sure	No	No	Yes	No	Yes	Yes	Yes	Yes	Not sure	Yes	Yes	7	47	3	0	Disagree	Strongly agree	Strongly agree	Strongly agree	Strongly agree	Strongly agree	Strongly agree	Strongly agree	Strongly disagree	Strongly agree	Strongly agree	Agree	Disagree	Strongly disagree	Agree	Agree	Agree	Strongly agree	Disagree	Agree	Strongly agree	Disagree	Agree	91
50	4	1	< 6	2	C	1	Yes	No	Not sure	Yes	Yes	Yes	Yes	Yes	Yes	Yes	Yes	Yes	Yes	Yes	Yes	14	93	1	1	Strongly	Strongly agree	Strongly agree	Strongly agree	Strongly agree	Strongly agree	Somewhat agree	Agree	Strongly agree	Agree	Agree	Agree	Strongly agree	Strongly agree	Strongly agree	Strongly agree	Agree	Somewhat agree	Disagree	Somewhat disagree	Somewhat disagree	Somewhat agree	Somewhat disagree	111
56	5	1	< 6	2	C	0	Not sure	Not sure	Not sure	Not sure	Not sure	Not sure	Not sure	Not sure	Not sure	Not sure	Not sure	Not sure	Not sure	Not sure	Not sure	0	0	3	0	Agree	Somewhat agree	Agree	Agree	Somewhat disagree	Somewhat agree	Disagree	Disagree	Disagree	Somewhat disagree	Somewhat disagree	Somewhat disagree	Somewhat disagree	Somewhat disagree	Somewhat disagree	Agree	Somewhat agree	Agree	Somewhat agree	Somewhat agree	Somewhat agree	Somewhat agree	Strongly disagree	74
57	5	4	6-10	1	M	1	No	No	Not sure	Yes	Yes	Yes	No	No	Not sure	No	Not sure	Yes	Yes	Yes	No	7	47	3	0	Strongly	Agree	Somewhat agree	Somewhat disagree	Strongly agree	Agree	Somewhat agree	Somewhat agree	Somewhat disagree	Somewhat agree	Somewhat agree	Agree	Somewhat disagree	Somewhat agree	Agree	Agree	Somewhat agree	Agree	Somewhat agree	Somewhat agree	Somewhat agree	Somewhat agree	Strongly disagree	87
19	1	4	6-10	1	M	0	No	Not sure	Yes	Yes	Yes	Yes	Not sure	Not sure	No	No	No	Yes	Yes	No	Not sure	5	33	3	0	Strongly	Disagree	Disagree	Somewhat agree	Agree	Somewhat agree	Somewhat disagree	Somewhat disagree	Agree	Strongly agree	Agree	Somewhat agree	Somewhat agree	Strongly agree	Strongly agree	Strongly agree	Agree	Agree	Somewhat agree	Somewhat agree	Strongly agree	Strongly agree	Somewhat agree	79
39	3	4	6-10	2	C	0	Yes	Yes	Yes	Yes	Yes	Yes	Not sure	Not sure	Not sure	Yes	Not sure	Not sure	Not sure	Not sure	Yes	6	40	3	0	Somewhat	Somewhat agree	Somewhat agree	Somewhat agree	Disagree	Agree	Somewhat agree	Agree	Somewhat disagree	Somewhat disagree	Disagree	Somewhat agree	Somewhat agree	Agree	Somewhat disagree	Disagree	Somewhat agree	Agree	Somewhat agree	Disagree	Somewhat agree	Somewhat agree	Somewhat agree	84
58	5	5	>20	2	C	0	Yes	Not sure	Not sure	Yes	Yes	Yes	Not sure	Not sure	Yes	Yes	Yes	Not sure	Not sure	Yes	Yes	9	60	2	1	Agree	Agree	Agree	Agree	Agree	Agree	Somewhat disagree	Agree	Somewhat disagree	Agree	Agree	Agree	Agree	Agree	Agree	Agree	Somewhat disagree	Somewhat disagree	Somewhat disagree	Somewhat disagree	Somewhat disagree	Agree	Somewhat disagree	98
58	5	1	< 6	1	M	1	Yes	No	Not sure	Yes	Yes	Yes	Yes	Not sure	Yes	Yes	Yes	Yes	Yes	Yes	Yes	13	87	1	1	Strongly	Strongly agree	Strongly agree	Strongly agree	Somewhat disagree	Agree	Strongly disagree	Strongly agree	Somewhat agree	Strongly agree	Disagree	Strongly disagree	Somewhat agree	Strongly agree	Agree	Strongly agree	Disagree	Somewhat disagree	Agree	Agree	Strongly disagree	Strongly disagree	Disagree	103
62	5	1	< 6	1	M	1	Yes	No	Yes	Yes	Yes	Yes	Yes	Not sure	Yes	Yes	Yes	Yes	Yes	Yes	Yes	13	87	1	1	Agree	Agree	Agree	Agree	Agree	Agree	Agree	Agree	Agree	Agree	Agree	Agree	Agree	Agree	Agree	Agree	Agree	Agree	Agree	Agree	Agree	Agree	Agree	94
72	6	2	6-10	2	C	1	Yes	Not sure	Not sure	Yes	Not sure	Yes	Not sure	Not sure	Not sure	Yes	Yes	Not sure	Not sure	Not sure	Yes	6	40	3	0	Somewhat	Somewhat agree	Somewhat agree	Agree	Somewhat agree	Somewhat agree	Somewhat agree	Somewhat agree	Somewhat agree	Somewhat agree	Somewhat agree	Somewhat agree	Somewhat agree	Somewhat agree	Somewhat agree	Somewhat agree	Somewhat agree	Somewhat agree	Somewhat agree	Somewhat agree	Somewhat agree	Somewhat agree	Somewhat agree	86
39	3	1	< 6	1	M	0	Not sure	Not sure	Not sure	Yes	Yes	Not sure	Not sure	Not sure	Not sure	Not sure	Not sure	Not sure	Not sure	No	Yes	3	20	3	0	Somewhat	Somewhat disagree	Somewhat agree	Somewhat agree	Somewhat agree	Somewhat agree	Somewhat agree	Somewhat agree	Somewhat disagree	Somewhat agree	Somewhat disagree	Agree	Strongly agree	Strongly agree	Agree	Somewhat agree	Somewhat agree	Somewhat agree	Somewhat agree	Somewhat agree	Somewhat agree	Agree	Somewhat agree	89
30	2	1	< 6	2	C	0	Yes	No	Not sure	Yes	Yes	Yes	Yes	Yes	Yes	Yes	Yes	Yes	Yes	Yes	Yes	14	93	1	1	Strongly	Strongly agree	Strongly agree	Agree	Strongly agree	Strongly agree	Agree	Strongly agree	Agree	Strongly agree	Strongly agree	Strongly agree	Agree	Strongly agree	Strongly agree	Strongly agree	Strongly agree	Disagree	Somewhat disagree	Disagree	Somewhat disagree	Somewhat disagree	Strongly agree	116
19	1	1	< 6	1	M	0	Not sure	No	Not sure	Yes	Yes	Yes	Yes	Not sure	Yes	Not sure	Not sure	No	Yes	No	Yes	8	53	3	0	Somewhat	Agree	Agree	Somewhat agree	Somewhat agree	Somewhat disagree	Somewhat disagree	Somewhat disagree	Somewhat disagree	Agree	Agree	Somewhat agree	Agree	Agree	Somewhat agree	Agree	Agree	Agree	Somewhat disagree	Agree	Somewhat disagree	Agree	Somewhat disagree	83
54	4	2	6-10	1	M	0	Yes	Yes	Not sure	Yes	Not sure	Yes	Not sure	Not sure	Not sure	No	No	No	Not sure	Not sure	Yes	4	27	3	0	Somewhat	Somewhat agree	Agree	Strongly agree	Agree	Agree	Somewhat agree	Somewhat agree	Somewhat agree	Somewhat agree	Somewhat agree	Agree	Agree	Somewhat agree	Agree	Agree	Somewhat agree	Somewhat agree	Somewhat agree	Somewhat agree	Somewhat agree	Somewhat agree	Somewhat agree	94
74	6	5	>20	1	M	1	Not sure	Not sure	Yes	Yes	Yes	Yes	Not sure	Not sure	Not sure	Yes	Yes	Yes	Yes	Yes	Yes	9	60	2	1	Strongly	Strongly agree	Strongly agree	Strongly agree	Strongly agree	Strongly agree	Strongly agree	Strongly agree	Strongly agree	Strongly agree	Strongly agree	Strongly agree	Strongly agree	Strongly agree	Strongly agree	Strongly agree	Strongly agree	Strongly agree	Strongly agree	Strongly agree	Strongly agree	Strongly agree	Strongly agree	103
25	1	1	< 6	1	M	0	No	Not sure	No	Not sure	Yes	No	No	No	Yes	No	No	No	No	Yes	Yes	5	33	3	0	Disagree	Somewhat agree	Somewhat agree	Somewhat agree	Somewhat agree	Somewhat agree	Strongly disagree	Strongly disagree	Strongly disagree	Strongly disagree	Strongly disagree	Strongly disagree	Somewhat agree	Somewhat agree	Somewhat agree	Somewhat agree	Somewhat agree	Agree	Agree	Agree	Agree	Strongly agree	Somewhat agree	65
33	2	2	6-10	3	I	0	No	Not sure	Not sure	Yes	Yes	Not sure	No	No	No	No	Not sure	Yes	Not sure	Yes	No	4	27	3	0	Disagree	Disagree	Somewhat agree	Somewhat agree	Disagree	Disagree	Disagree	Disagree	Disagree	Disagree	Disagree	Disagree	Disagree	Disagree	Disagree	Disagree	Somewhat agree	Disagree	Somewhat agree	Disagree	Disagree	Disagree	Disagree	67
29	2	1	< 6	3	I	0	Yes	No	Not sure	Yes	Yes	Yes	Yes	No	Yes	Yes	Not sure	Yes	Yes	Yes	Yes	12	80	1	1	Strongly	Strongly agree	Strongly agree	Strongly agree	Agree	Strongly agree	Somewhat disagree	Strongly agree	Agree	Strongly agree	Disagree	Agree	Agree	Strongly agree	Strongly agree	Agree	Somewhat disagree	Somewhat agree	Somewhat disagree	Somewhat agree	Disagree	Disagree	Agree	116
55	4	1	< 6	1	M	1	No	Not sure	Yes	Yes	Yes	Yes	Not sure	No	Not sure	No	Yes	Yes	Yes	Yes	Yes	8	53	3	0	Strongly	Strongly agree	Strongly agree	Somewhat agree	Somewhat agree	Strongly agree	Somewhat agree	Somewhat disagree	Somewhat disagree	Disagree	Somewhat agree	Strongly agree	Agree	Strongly agree	Agree	Agree	Somewhat agree	Strongly agree	Somewhat disagree	Disagree	Somewhat agree	Somewhat disagree	Somewhat agree	98
43	3	2	6-10	2	C	0	Not sure	No	Not sure	Yes	Yes	Yes	Not sure	Not sure	Not sure	Not sure	No	No	Not sure	No	Not sure	4	27	3	0	Somewhat	Somewhat agree	Agree	Somewhat agree	Disagree	Agree	Somewhat disagree	Somewhat disagree	Somewhat agree	Somewhat disagree	Disagree	Somewhat agree	Somewhat agree	Agree	Somewhat agree	Somewhat agree	Somewhat agree	Agree	Somewhat disagree	Somewhat agree	Somewhat agree	Somewhat disagree	Somewhat disagree	85
77	7	5	>20	2	C	0	Yes	No	No	Yes	Yes	Yes	No	No	No	Yes	No	Yes	Yes	Yes	Yes	11	73	2	1	Agree	Agree	Agree	Agree	Agree	Agree	Agree	Agree	Agree	Agree	Disagree	Agree	Agree	Agree	Agree	Agree	Agree	Agree	Agree	Agree	Agree	Agree	Agree	97
46	4	1	< 6	4	O	1	Not sure	Not sure	Not sure	Yes	Yes	Yes	Yes	Yes	Yes	Yes	Yes	Yes	Not sure	Not sure	No	9	60	2	1	Strongly	Strongly agree	Strongly agree	Strongly agree	Strongly agree	Strongly agree	Somewhat disagree	Somewhat disagree	Somewhat agree	Somewhat agree	Somewhat agree	Somewhat agree	Somewhat agree	Somewhat agree	Somewhat agree	Somewhat disagree	Somewhat disagree	Somewhat disagree	Somewhat disagree	Somewhat disagree	Somewhat disagree	Somewhat disagree	Somewhat disagree	99
68	6	2	6-10	3	I	0	Not sure	Not sure	Not sure	Not sure	Not sure	No	Not sure	No	No	Not sure	No	No	Not sure	Not sure	Yes	1	7	3	0	Strongly	Disagree	Somewhat disagree	Agree	Somewhat disagree	Agree	Agree	Somewhat disagree	Somewhat agree	Agree	Strongly disagree	Agree	Somewhat disagree	Agree	Somewhat disagree	Somewhat agree	Agree	Strongly agree	Somewhat disagree	Somewhat disagree	Strongly agree	Agree	Agree	81
59	5	5	>20	1	M	0	Yes	Not sure	Not sure	Yes	Yes	Yes	Not sure	Not sure	Yes	Yes	Yes	Yes	Yes	Not sure	Yes	10	67	2	1	Somewhat	Somewhat agree	Somewhat agree	Somewhat agree	Agree	Somewhat agree	Somewhat agree	Somewhat agree	Somewhat agree	Somewhat agree	Somewhat agree	Somewhat disagree	Somewhat agree	Agree	Agree	Somewhat agree	Somewhat agree	Somewhat agree	Somewhat agree	Somewhat agree	Strongly agree	Strongly agree	Somewhat agree	83
43	3	1	< 6	2	C	1	Yes	Yes	Yes	Not sure	Yes	Yes	Yes	Yes	Yes	Yes	Yes	Yes	Yes	Yes	Yes	12	80	1	1	Strongly	Strongly agree	Agree	Somewhat agree	Agree	Agree	Agree	Strongly agree	Agree	Agree	Somewhat agree	Somewhat agree	Agree	Agree	Agree	Agree	Strongly agree	Strongly agree	Strongly agree	Strongly agree	Agree	Agree	Strongly agree	93
25	1	2	6-10	3	I	1	Yes	Not sure	No	Yes	Yes	Yes	No	No	Yes	Yes	No	No	Yes	Yes	Yes	10	67	2	1	Somewhat	Somewhat agree	Somewhat agree	Disagree	Disagree	Strongly agree	Strongly disagree	Strongly disagree	Agree	Strongly disagree	Strongly disagree	Somewhat agree	Strongly disagree	Strongly agree	Strongly agree	Strongly agree	Somewhat agree	Agree	Agree	Agree	Somewhat agree	Disagree	Disagree	78
51	4	1	< 6	1	M	1	Yes	No	Not sure	Yes	Yes	Yes	No	Yes	Yes	Yes	No	No	Not sure	No	Yes	9	60	2	1	Strongly	Somewhat agree	Somewhat agree	Agree	Somewhat agree	Somewhat agree	Disagree	Disagree	Somewhat agree	Somewhat agree	Disagree	Somewhat agree	Agree	Somewhat agree	Somewhat agree	Somewhat agree	Strongly agree	Agree	Strongly agree	Agree	Strongly agree	Strongly agree	Somewhat agree	77
39	3	1	< 6	2	C	0	Yes	No	Not sure	Yes	Yes	Yes	Not sure	No	Yes	Yes	Yes	Yes	Yes	Yes	Yes	12	80	1	1	Strongly	Strongly agree	Strongly agree	Strongly agree	Strongly agree	Strongly agree	Strongly disagree	Somewhat agree	Somewhat agree	Strongly agree	Strongly disagree	Strongly agree	Strongly agree	Strongly agree	Strongly agree	Strongly agree	Strongly disagree	Strongly disagree	Strongly disagree	Somewhat agree	Strongly disagree	Somewhat agree	Somewhat agree	121
45	3	4	16-20	1	M	1	Yes	Not sure	Not sure	Yes	Yes	Yes	Yes	Yes	Yes	Yes	Yes	Yes	Yes	Yes	Yes	13	87	1	1	Agree	Agree	Agree	Agree	Agree	Agree	Somewhat disagree	Somewhat agree	Somewhat agree	Agree	Somewhat agree	Somewhat agree	Somewhat agree	Somewhat agree	Agree	Agree	Somewhat disagree	Somewhat agree	Agree	Agree	Somewhat agree	Strongly agree	Disagree	88
45	3	4	16-20	1	M	0	Not sure	Not sure	Not sure	Yes	Yes	Yes	No	No	No	Not sure	Not sure	Yes	Yes	Yes	Not sure	6	40	3	0	Somewhat	Somewhat agree	Agree	Somewhat agree	Somewhat agree	Somewhat agree	Somewhat disagree	Somewhat disagree	Somewhat agree	Somewhat agree	Somewhat disagree	Somewhat disagree	Somewhat agree	Somewhat agree	Somewhat agree	Somewhat agree	Agree	Somewhat agree	Somewhat disagree	Somewhat disagree	Somewhat disagree	Somewhat disagree	Somewhat disagree	86
33	2	1	< 6	3	I	1	Yes	No	Yes	Yes	Yes	Yes	Yes	Not sure	Yes	Yes	Yes	Yes	Yes	Yes	No	12	80	1	1	Strongly	Strongly agree	Strongly agree	Strongly agree	Somewhat agree	Strongly agree	Somewhat disagree	Agree	Somewhat agree	Strongly agree	Strongly agree	Strongly agree	Somewhat agree	Somewhat agree	Strongly agree	Strongly agree	Disagree	Disagree	Strongly disagree	Strongly disagree	Disagree	Disagree	Somewhat agree	115
52	4	5	>20	3	I	0	Yes	No	Not sure	Yes	Yes	Yes	No	No	Yes	Yes	No	Yes	Yes	Yes	Yes	11	73	2	1	Agree	Agree	Agree	Agree	Strongly agree	Agree	Somewhat agree	Somewhat agree	Agree	Agree	Somewhat agree	Agree	Agree	Agree	Agree	Agree	Somewhat disagree	Somewhat disagree	Somewhat agree	Somewhat agree	Somewhat agree	Somewhat agree	Somewhat disagree	100
32	2	2	6-10	3	I	0	No	No	Not sure	No	Not sure	Not sure	Not sure	Not sure	Not sure	Yes	Yes	Yes	Yes	Yes	Yes	7	47	3	0	Strongly	Strongly agree	Strongly agree	Strongly agree	Agree	Somewhat agree	Somewhat agree	Somewhat agree	Strongly agree	Strongly agree	Strongly agree	Strongly agree	Strongly agree	Strongly agree	Strongly agree	Strongly agree	Strongly agree	Strongly agree	Strongly agree	Strongly agree	Strongly agree	Strongly agree	Strongly agree	96
50	4	2	6-10	1	M	0	No	No	Not sure	Yes	Yes	Yes	No	No	Yes	Yes	Yes	Yes	Yes	Yes	Yes	11	73	2	1	Somewhat	Somewhat agree	Somewhat agree	Somewhat agree	Somewhat agree	Somewhat agree	Somewhat agree	Somewhat disagree	Somewhat disagree	Somewhat agree	Disagree	Somewhat agree	Somewhat agree	Disagree	Somewhat agree	Somewhat agree	Disagree	Strongly agree	Disagree	Somewhat disagree	Strongly agree	Strongly agree	Strongly disagree	79
43	3	1	< 6	2	C	0	Yes	Yes	Not sure	Yes	Yes	Yes	Not sure	Not sure	Yes	Yes	Yes	Yes	Yes	Yes	Not sure	10	67	2	1	Strongly	Strongly agree	Strongly agree	Strongly agree	Strongly agree	Strongly agree	Somewhat agree	Strongly agree	Strongly agree	Strongly agree	Somewhat disagree	Strongly agree	Strongly agree	Strongly agree	Somewhat agree	Strongly agree	Somewhat disagree	Somewhat disagree	Somewhat agree	Somewhat agree	Somewhat agree	Somewhat agree	Strongly agree	116
22	1	1	< 6	2	C	1	Yes	Not sure	Not sure	Yes	Yes	Yes	Not sure	Not sure	Yes	Yes	Yes	Yes	Not sure	Yes	Yes	10	67	2	1	Agree	Somewhat agree	Agree	Agree	Somewhat agree	Agree	Somewhat agree	Somewhat agree	Agree	Agree	Somewhat agree	Somewhat agree	Somewhat agree	Agree	Agree	Agree	Strongly agree	Somewhat disagree	Somewhat disagree	Somewhat agree	Somewhat disagree	Somewhat disagree	Agree	97
20	1	1	< 6	2	C	0	Yes	Not sure	Not sure	Not sure	Not sure	Yes	Yes	Yes	Yes	Yes	Not sure	Yes	Not sure	Not sure	Yes	8	53	3	0	Agree	Agree	Agree	Somewhat agree	Somewhat agree	Agree	Somewhat agree	Agree	Somewhat agree	Agree	Agree	Agree	Agree	Agree	Agree	Agree	Agree	Somewhat agree	Agree	Somewhat agree	Somewhat agree	Somewhat agree	Somewhat agree	93
45	3	5	>20	1	M	1	No	No	Not sure	Yes	Not sure	Yes	Not sure	Not sure	Not sure	Yes	Yes	Yes	Yes	Yes	Yes	9	60	2	1	Agree	Strongly agree	Strongly agree	Strongly agree	Agree	Strongly agree	Agree	Somewhat agree	Somewhat agree	Agree	Somewhat agree	Somewhat agree	Somewhat agree	Somewhat agree	Somewhat agree	Agree	Somewhat agree	Somewhat agree	Somewhat agree	Somewhat agree	Somewhat agree	Somewhat agree	Somewhat agree	98
31	2	1	< 6	2	C	0	Yes	Yes	Not sure	Yes	Yes	Yes	No	No	Yes	Yes	Yes	Yes	Not sure	Yes	Yes	10	67	2	1	Somewhat	Disagree	Strongly agree	Disagree	Somewhat agree	Strongly agree	Somewhat disagree	Agree	Agree	Somewhat agree	Agree	Agree	Agree	Somewhat agree	Somewhat agree	Agree	Disagree	Somewhat disagree	Somewhat disagree	Agree	Agree	Strongly agree	Disagree	86
45	3	1	< 6	2	C	0	Yes	Yes	Not sure	Yes	Yes	No	Yes	Yes	Yes	Yes	Yes	Yes	Yes	Yes	Yes	12	80	1	1	Somewhat	Somewhat agree	Strongly agree	Strongly agree	Somewhat agree	Strongly agree	Strongly agree	Somewhat disagree	Strongly agree	Agree	Agree	Somewhat disagree	Disagree	Somewhat agree	Strongly disagree	Disagree	Strongly agree	Disagree	Agree	Strongly agree	Somewhat disagree	Somewhat disagree	Somewhat disagree	83
47	4	1	< 6	3	I	0	Yes	Not sure	Not sure	Yes	Yes	Yes	Yes	Yes	Yes	Yes	Yes	Yes	Yes	Yes	Yes	13	87	1	1	Strongly	Strongly agree	Strongly agree	Strongly agree	Strongly agree	Strongly agree	Strongly agree	Somewhat agree	Somewhat agree	Agree	Somewhat disagree	Somewhat disagree	Somewhat agree	Somewhat agree	Somewhat agree	Somewhat agree	Disagree	Somewhat agree	Somewhat agree	Somewhat agree	Somewhat agree	Somewhat agree	Somewhat agree	102
59	5	1	< 6	1	M	1	Yes	No	Yes	Yes	Yes	Yes	Yes	Not sure	Yes	Yes	Yes	Yes	Yes	Yes	Yes	13	87	1	1	Strongly	Strongly agree	Strongly agree	Strongly agree	Somewhat disagree	Strongly agree	Somewhat agree	Agree	Strongly agree	Strongly agree	Strongly agree	Strongly agree	Strongly agree	Strongly agree	Strongly agree	Strongly agree	Strongly agree	Strongly agree	Strongly agree	Strongly agree	Strongly agree	Strongly agree	Strongly agree	97
62	5	1	< 6	1	M	1	No	No	Not sure	Yes	Yes	Yes	Yes	Not sure	Yes	Yes	Yes	Yes	Yes	Yes	Yes	12	80	1	1	Somewhat	Somewhat agree	Agree	Agree	Agree	Agree	Agree	Agree	Agree	Agree	Somewhat agree	Agree	Agree	Agree	Agree	Agree	Agree	Agree	Agree	Somewhat agree	Agree	Agree	Somewhat agree	93
42	3	2	6-10	2	C	1	Yes	Not sure	Yes	Yes	Yes	Yes	Not sure	Not sure	Not sure	Yes	Yes	Yes	Not sure	Not sure	Yes	8	53	3	0	Strongly	Disagree	Strongly agree	Strongly agree	Agree	Somewhat agree	Disagree	Somewhat agree	Agree	Agree	Somewhat agree	Agree	Agree	Agree	Strongly agree	Agree	Strongly agree	Somewhat agree	Somewhat disagree	Somewhat agree	Somewhat agree	Disagree	Somewhat agree	97
49	4	2	6-10	1	M	0	Yes	No	Not sure	Yes	Yes	Yes	Not sure	Not sure	Yes	Yes	Yes	Not sure	Yes	Yes	Yes	11	73	2	1	Somewhat	Somewhat agree	Somewhat agree	Somewhat agree	Somewhat agree	Somewhat agree	Somewhat agree	Somewhat agree	Somewhat agree	Somewhat disagree	Somewhat agree	Somewhat agree	Somewhat agree	Somewhat agree	Somewhat agree	Somewhat agree	Somewhat disagree	Somewhat agree	Disagree	Disagree	Somewhat agree	Strongly agree	Somewhat agree	87
34	2	1	< 6	1	M	1	Yes	Yes	Not sure	Yes	Yes	Yes	Not sure	Not sure	Not sure	Yes	Not sure	Not sure	Not sure	Yes	Yes	7	47	3	0	Agree	Agree	Agree	Agree	Somewhat agree	Somewhat agree	Somewhat agree	Somewhat agree	Somewhat agree	Somewhat agree	Somewhat disagree	Somewhat agree	Somewhat agree	Somewhat agree	Agree	Agree	Somewhat agree	Agree	Agree	Somewhat disagree	Somewhat agree	Somewhat agree	Agree	92
45	3	2	6-10	1	M	0	Yes	Not sure	Not sure	Yes	Yes	Yes	Yes	Yes	Yes	Yes	Not sure	Not sure	Not sure	Not sure	Yes	9	60	2	1	Somewhat	Somewhat agree	Somewhat agree	Somewhat agree	Somewhat agree	Somewhat agree	Somewhat agree	Somewhat agree	Somewhat agree	Somewhat agree	Somewhat agree	Somewhat agree	Somewhat agree	Somewhat agree	Somewhat agree	Somewhat agree	Somewhat agree	Somewhat agree	Somewhat agree	Somewhat agree	Somewhat agree	Somewhat agree	Somewhat agree	85
41	3	2	6-10	3	I	0	No	Not sure	Not sure	Not sure	Not sure	Not sure	Not sure	No	Not sure	Not sure	Not sure	Not sure	Not sure	Not sure	Not sure	0	0	3	0	Disagree	Disagree	Disagree	Disagree	Somewhat disagree	Somewhat disagree	Disagree	Somewhat disagree	Somewhat disagree	Somewhat disagree	Disagree	Disagree	Disagree	Disagree	Disagree	Somewhat disagree	Somewhat disagree	Somewhat disagree	Somewhat disagree	Disagree	Somewhat disagree	Somewhat agree	Disagree	67
43	3	2	6-10	1	M	0	Not sure	No	Not sure	Yes	Yes	Yes	Yes	Yes	Yes	Yes	Yes	Yes	Yes	Yes	Yes	13	87	1	1	Somewhat	Somewhat agree	Somewhat agree	Somewhat agree	Somewhat agree	Agree	Somewhat disagree	Somewhat agree	Somewhat agree	Somewhat agree	Disagree	Somewhat agree	Somewhat agree	Strongly disagree	Somewhat agree	Agree	Agree	Somewhat agree	Somewhat disagree	Somewhat disagree	Somewhat agree	Agree	Somewhat disagree	84
61	5	2	6-10	1	M	1	Yes	Not sure	Not sure	Not sure	Yes	Yes	Not sure	No	Not sure	Yes	Yes	Yes	Yes	Yes	Yes	9	60	2	1	Disagree	Strongly disagree	Strongly disagree	Strongly disagree	Strongly disagree	Strongly disagree	Disagree	Disagree	Disagree	Disagree	Disagree	Strongly disagree	Disagree	Strongly disagree	Strongly disagree	Disagree	Strongly disagree	Disagree	Disagree	Disagree	Disagree	Strongly disagree	Strongly disagree	60
35	2	1	< 6	1	M	1	No	No	Not sure	Yes	Yes	Yes	No	Not sure	Yes	Yes	Yes	Yes	Yes	Yes	No	10	67	2	1	Agree	Agree	Agree	Agree	Agree	Agree	Somewhat agree	Disagree	Somewhat disagree	Somewhat agree	Somewhat agree	Somewhat agree	Somewhat agree	Agree	Somewhat disagree	Agree	Disagree	Somewhat agree	Disagree	Disagree	Disagree	Somewhat disagree	Somewhat disagree	97
48	4	5	>20	2	C	0	Yes	Not sure	Not sure	Yes	Yes	Yes	Not sure	Not sure	Yes	Yes	Yes	Yes	Yes	Yes	Yes	11	73	2	1	Somewhat	Agree	Somewhat agree	Agree	Somewhat agree	Somewhat agree	Somewhat disagree	Somewhat disagree	Somewhat agree	Somewhat agree	Somewhat agree	Somewhat agree	Somewhat agree	Somewhat agree	Somewhat agree	Agree	Somewhat agree	Somewhat agree	Somewhat agree	Agree	Agree	Agree	Agree	84
64	5	2	6-10	3	I	0	Yes	Yes	Yes	No	No	Yes	No	Yes	Yes	Yes	Yes	Yes	Yes	Yes	No	9	60	2	1	Disagree	Agree	Agree	Agree	Strongly agree	Strongly agree	Strongly disagree	Strongly agree	Strongly agree	Strongly agree	Somewhat disagree	Strongly agree	Agree	Agree	Strongly agree	Agree	Disagree	Strongly agree	Strongly disagree	Strongly agree	Strongly agree	Strongly agree	Disagree	96
53	4	1	< 6	2	C	1	Not sure	Not sure	Not sure	Not sure	Not sure	Not sure	Not sure	Not sure	Not sure	Not sure	Not sure	Not sure	Not sure	Not sure	Not sure	0	0	3	0	Somewhat	Agree	Agree	Somewhat agree	Agree	Agree	Agree	Agree	Agree	Somewhat agree	Somewhat agree	Agree	Somewhat agree	Agree	Agree	Agree	Agree	Agree	Agree	Agree	Somewhat agree	Somewhat agree	Somewhat agree	92
66	6	4	16-20	1	M	1	Not sure	Not sure	Not sure	Yes	Yes	Yes	Not sure	Not sure	Not sure	Not sure	Not sure	Not sure	Not sure	Not sure	Yes	4	27	3	0	Somewhat	Somewhat agree	Somewhat agree	Somewhat agree	Somewhat agree	Somewhat agree	Somewhat disagree	Somewhat agree	Somewhat agree	Somewhat agree	Somewhat disagree	Somewhat disagree	Somewhat disagree	Somewhat disagree	Somewhat agree	Somewhat disagree	Somewhat agree	Somewhat agree	Somewhat disagree	Somewhat disagree	Somewhat agree	Somewhat agree	Somewhat disagree	82
45	3	5	>20	2	C	0	Yes	No	Not sure	Yes	Yes	Yes	Not sure	Not sure	Not sure	Yes	Yes	Yes	Yes	Yes	Not sure	10	67	2	1	Agree	Somewhat agree	Agree	Agree	Somewhat agree	Agree	Somewhat agree	Somewhat agree	Agree	Agree	Somewhat disagree	Agree	Agree	Agree	Agree	Agree	Somewhat agree	Somewhat agree	Somewhat disagree	Somewhat agree	Somewhat disagree	Somewhat disagree	Strongly agree	102
67	6	2	6-10	2	C	1	Yes	Yes	Yes	Yes	Not sure	Yes	Yes	Yes	Yes	Yes	Yes	Yes	Yes	Yes	Not sure	11	73	2	1	Strongly	Agree	Agree	Somewhat agree	Somewhat agree	Agree	Agree	Agree	Somewhat agree	Somewhat agree	Somewhat agree	Somewhat agree	Somewhat agree	Somewhat agree	Somewhat agree	Somewhat agree	Agree	Somewhat agree	Somewhat agree	Agree	Agree	Agree	Somewhat agree	88
67	6	5	>20	2	C	1	Not sure	Yes	Yes	Yes	Yes	Yes	Yes	Yes	Yes	Yes	Yes	Yes	Yes	Yes	Yes	12	80	1	1	Agree	Somewhat agree	Agree	Agree	Agree	Agree	Agree	Agree	Agree	Somewhat agree	Somewhat disagree	Agree	Agree	Agree	Agree	Agree	Agree	Agree	Somewhat agree	Agree	Agree	Agree	Somewhat agree	94
35	2	1	< 6	2	C	1	Yes	Yes	Yes	Yes	No	Yes	Yes	Yes	Yes	Yes	Yes	Yes	Yes	Yes	Yes	12	80	1	1	Strongly	Strongly agree	Strongly agree	Strongly agree	Somewhat agree	Strongly agree	Somewhat agree	Agree	Somewhat agree	Strongly agree	Somewhat agree	Strongly agree	Strongly agree	Strongly agree	Strongly agree	Strongly agree	Somewhat agree	Somewhat agree	Somewhat agree	Strongly agree	Somewhat agree	Somewhat agree	Somewhat agree	106
60	5	2	6-10	3	I	0	Yes	No	Not sure	Yes	No	Yes	Not sure	Yes	Yes	Yes	Yes	Not sure	Yes	Yes	Yes	11	73	2	1	Agree	Agree	Strongly agree	Agree	Agree	Strongly agree	Somewhat agree	Somewhat disagree	Somewhat agree	Agree	Somewhat disagree	Strongly agree	Strongly agree	Strongly agree	Agree	Agree	Somewhat disagree	Somewhat disagree	Somewhat disagree	Somewhat agree	Somewhat disagree	Somewhat disagree	Somewhat agree	107
65	5	1	< 6	1	M	0	Yes	Not sure	Yes	Yes	Yes	Yes	Yes	Yes	Yes	Yes	Not sure	Yes	Yes	Yes	Yes	12	80	1	1	Strongly	Strongly agree	Strongly agree	Strongly agree	Strongly agree	Strongly agree	Strongly agree	Agree	Agree	Agree	Somewhat agree	Somewhat agree	Agree	Agree	Strongly agree	Strongly agree	Agree	Agree	Strongly agree	Agree	Agree	Strongly agree	Agree	101
50	4	1	< 6	1	M	0	Yes	No	Not sure	Yes	Yes	Yes	No	Yes	Yes	Yes	Yes	Yes	Yes	Yes	Yes	13	87	1	1	Agree	Agree	Agree	Agree	Agree	Agree	Strongly disagree	Disagree	Somewhat agree	Somewhat agree	Strongly disagree	Agree	Agree	Strongly agree	Agree	Agree	Disagree	Strongly agree	Disagree	Somewhat disagree	Somewhat disagree	Strongly agree	Somewhat agree	97
48	4	2	6-10	2	C	1	Yes	No	Not sure	Yes	No	Yes	No	Yes	Yes	Yes	Yes	Yes	Yes	Yes	Yes	12	80	1	1	Somewhat	Somewhat disagree	Agree	Strongly agree	Agree	Agree	Somewhat agree	Somewhat agree	Somewhat agree	Somewhat agree	Disagree	Somewhat agree	Somewhat agree	Somewhat agree	Somewhat agree	Somewhat agree	Somewhat agree	Agree	Somewhat disagree	Somewhat agree	Agree	Somewhat agree	Somewhat agree	90
59	5	4	16-20	1	M	1	Yes	No	Not sure	Yes	Not sure	Yes	No	No	Yes	Yes	Yes	No	Yes	Yes	Yes	10	67	2	1	Strongly	Strongly agree	Strongly agree	Strongly agree	Strongly agree	Strongly agree	Agree	Agree	Agree	Agree	Disagree	Agree	Agree	Strongly agree	Agree	Agree	Somewhat agree	Agree	Agree	Agree	Somewhat agree	Strongly agree	Disagree	102
55	4	1	< 6	2	C	1	Yes	Not sure	Not sure	Yes	Yes	Not sure	No	Yes	Yes	Yes	Yes	Not sure	Yes	Yes	Yes	10	67	2	1	Agree	Agree	Agree	Somewhat agree	Agree	Agree	Somewhat agree	Agree	Agree	Agree	Somewhat agree	Somewhat agree	Somewhat agree	Agree	Agree	Agree	Agree	Agree	Somewhat agree	Somewhat agree	Somewhat agree	Somewhat agree	Somewhat agree	94
66	6	1	< 6	1	M	1	Yes	Not sure	Not sure	Yes	No	Yes	Not sure	Yes	Yes	Yes	Yes	Yes	Yes	Yes	Yes	11	73	2	1	Agree	Agree	Agree	Agree	Agree	Agree	Somewhat disagree	Somewhat agree	Somewhat agree	Somewhat agree	Disagree	Somewhat agree	Somewhat agree	Agree	Agree	Agree	Somewhat disagree	Somewhat disagree	Somewhat disagree	Somewhat agree	Somewhat disagree	Somewhat disagree	Somewhat agree	100
41	3	1	< 6	2	C	1	Yes	No	Not sure	Yes	Yes	Yes	Yes	Yes	Yes	Yes	Yes	Not sure	Yes	Yes	Yes	13	87	1	1	Strongly	Somewhat agree	Strongly agree	Strongly agree	Agree	Strongly agree	Somewhat disagree	Somewhat agree	Agree	Agree	Somewhat agree	Somewhat agree	Strongly agree	Strongly agree	Strongly agree	Strongly agree	Somewhat agree	Agree	Disagree	Somewhat disagree	Somewhat disagree	Agree	Disagree	103
54	4	1	< 6	3	I	1	Yes	Yes	Yes	Yes	Yes	Yes	No	Yes	No	Yes	Yes	Yes	Yes	Yes	Yes	11	73	2	1	Strongly	Strongly agree	Strongly agree	Strongly agree	Somewhat agree	Strongly agree	Strongly agree	Strongly agree	Strongly agree	Strongly agree	Strongly agree	Strongly agree	Strongly agree	Strongly agree	Strongly agree	Agree	Strongly agree	Strongly agree	Strongly agree	Strongly agree	Somewhat agree	Strongly agree	Strongly agree	102
30	2	1	< 6	3	I	1	Yes	No	No	Yes	Yes	Not sure	No	No	Yes	Yes	Yes	No	Yes	Yes	Yes	11	73	2	1	Somewhat	Agree	Agree	Somewhat agree	Disagree	Somewhat agree	Disagree	Somewhat agree	Somewhat agree	Somewhat agree	Somewhat agree	Somewhat agree	Somewhat disagree	Somewhat agree	Agree	Agree	Somewhat agree	Somewhat agree	Somewhat agree	Strongly agree	Agree	Somewhat agree	Somewhat disagree	80
59	5	4	16-20	1	M	1	Yes	No	Not sure	Yes	Yes	Yes	Yes	Yes	Yes	Yes	Yes	Yes	Yes	Yes	Yes	14	93	1	1	Strongly	Strongly agree	Strongly agree	Strongly agree	Strongly agree	Strongly agree	Somewhat agree	Strongly agree	Strongly agree	Strongly agree	Agree	Strongly disagree	Strongly disagree	Strongly agree	Strongly agree	Strongly agree	Strongly disagree	Strongly disagree	Strongly disagree	Strongly disagree	Strongly disagree	Somewhat disagree	Strongly disagree	115
52	4	1	< 6	2	C	1	Yes	No	Not sure	Yes	Yes	Yes	Yes	Yes	Yes	Yes	No	No	Yes	No	No	10	67	2	1	Agree	Agree	Strongly agree	Agree	Somewhat disagree	Strongly agree	Disagree	Somewhat agree	Somewhat disagree	Agree	Agree	Agree	Agree	Agree	Strongly agree	Strongly agree	Somewhat disagree	Agree	Somewhat disagree	Somewhat agree	Disagree	Somewhat agree	Agree	99
56	5	2	6-10	3	I	1	No	Not sure	Yes	Yes	Yes	Yes	Yes	Not sure	Yes	Yes	Yes	Yes	Yes	Yes	Yes	11	73	2	1	Disagree	Somewhat agree	Somewhat agree	Somewhat agree	Somewhat agree	Somewhat agree	Disagree	Disagree	Disagree	Disagree	Disagree	Disagree	Disagree	Disagree	Disagree	Somewhat agree	Disagree	Disagree	Disagree	Disagree	Agree	Agree	Strongly disagree	72
35	2	4	16-20	2	C	0	Yes	Not sure	Not sure	Yes	Yes	Not sure	No	Yes	Yes	Yes	Not sure	Not sure	Yes	Yes	Not sure	8	53	3	0	Somewhat	Somewhat agree	Agree	Somewhat agree	Somewhat agree	Agree	Disagree	Somewhat agree	Somewhat agree	Somewhat agree	Somewhat agree	Somewhat agree	Somewhat agree	Somewhat agree	Agree	Agree	Somewhat disagree	Somewhat disagree	Somewhat disagree	Somewhat disagree	Somewhat disagree	Somewhat disagree	Somewhat agree	93
37	3	2	6-10	1	M	0	Not sure	Not sure	Yes	Yes	Yes	Yes	Not sure	Not sure	Yes	Not sure	Not sure	Not sure	Yes	Yes	Not sure	6	40	3	0	Somewhat	Somewhat disagree	Somewhat disagree	Somewhat disagree	Somewhat disagree	Somewhat disagree	Somewhat disagree	Somewhat disagree	Somewhat disagree	Somewhat disagree	Somewhat disagree	Somewhat disagree	Somewhat disagree	Somewhat disagree	Somewhat disagree	Somewhat disagree	Somewhat disagree	Somewhat agree	Somewhat disagree	Somewhat disagree	Somewhat disagree	Somewhat agree	Somewhat disagree	74
70	6	2	6-10	1	M	1	Yes	Not sure	Not sure	Yes	Yes	Yes	Yes	Yes	Yes	Yes	Yes	Yes	Yes	Yes	Not sure	12	80	1	1	Agree	Somewhat agree	Agree	Somewhat agree	Somewhat agree	Somewhat agree	Somewhat disagree	Somewhat disagree	Somewhat agree	Agree	Somewhat agree	Somewhat disagree	Somewhat disagree	Somewhat agree	Agree	Agree	Somewhat agree	Agree	Somewhat disagree	Agree	Somewhat agree	Somewhat agree	Agree	86
47	4	1	< 6	1	M	0	Yes	Not sure	Not sure	Yes	Yes	Yes	No	No	Yes	No	Yes	Yes	Yes	Not sure	Yes	9	60	2	1	Strongly	Strongly agree	Strongly agree	Strongly agree	Strongly agree	Strongly agree	Somewhat disagree	Agree	Agree	Agree	Agree	Somewhat agree	Somewhat agree	Somewhat disagree	Somewhat agree	Agree	Somewhat disagree	Somewhat disagree	Somewhat disagree	Somewhat agree	Somewhat disagree	Somewhat disagree	Somewhat disagree	102
20	1	5	>20	1	M	1	Not sure	Yes	Yes	Not sure	Not sure	Yes	Yes	Yes	No	Not sure	Yes	Not sure	Yes	Not sure	Yes	6	40	3	0	Agree	Somewhat agree	Strongly agree	Somewhat agree	Somewhat agree	Strongly agree	Somewhat agree	Agree	Agree	Strongly agree	Strongly agree	Somewhat disagree	Strongly agree	Disagree	Strongly agree	Agree	Strongly agree	Strongly agree	Somewhat disagree	Strongly agree	Agree	Agree	Strongly agree	89
69	6	5	>20	2	C	0	Not sure	No	Not sure	Yes	Yes	Not sure	Not sure	Not sure	Not sure	Yes	Yes	Yes	Yes	Yes	Yes	9	60	2	1	Strongly	Strongly agree	Strongly agree	Somewhat agree	Strongly agree	Strongly agree	Somewhat agree	Strongly agree	Somewhat agree	Strongly agree	Disagree	Strongly agree	Strongly agree	Strongly agree	Strongly agree	Strongly agree	Somewhat agree	Somewhat disagree	Somewhat disagree	Somewhat disagree	Somewhat agree	Disagree	Somewhat agree	116
65	5	1	< 6	1	M	1	Yes	No	Not sure	Yes	Yes	Yes	No	Yes	Yes	Yes	Yes	Yes	Yes	Yes	Yes	13	87	1	1	Agree	Agree	Agree	Agree	Strongly agree	Strongly agree	Strongly agree	Agree	Agree	Agree	Agree	Agree	Agree	Agree	Agree	Agree	Agree	Agree	Agree	Agree	Somewhat agree	Somewhat agree	Agree	99
60	5	2	6-10	1	M	0	Yes	Not sure	Not sure	Yes	Yes	Yes	No	No	Yes	Yes	Yes	Yes	Yes	No	Yes	10	67	2	1	Agree	Somewhat agree	Agree	Agree	Somewhat agree	Agree	Somewhat agree	Somewhat agree	Agree	Somewhat agree	Disagree	Somewhat agree	Somewhat agree	Agree	Agree	Agree	Somewhat agree	Somewhat agree	Somewhat agree	Somewhat agree	Somewhat agree	Agree	Somewhat agree	94
31	2	2	6-10	2	C	1	Yes	Yes	Not sure	Yes	Yes	Yes	Not sure	Not sure	Yes	Yes	Not sure	Yes	Yes	Yes	Yes	10	67	2	1	Agree	Agree	Agree	Agree	Agree	Agree	Agree	Agree	Agree	Agree	Agree	Agree	Agree	Somewhat agree	Agree	Agree	Somewhat agree	Somewhat agree	Agree	Agree	Agree	Agree	Agree	95
25	1	1	< 6	3	I	0	Not sure	No	Not sure	Yes	Yes	Yes	Not sure	No	Yes	Yes	Yes	Yes	Yes	Yes	Yes	11	73	2	1	Strongly	Strongly agree	Strongly agree	Strongly agree	Strongly agree	Strongly agree	Somewhat disagree	Agree	Agree	Agree	Agree	Agree	Strongly agree	Strongly agree	Strongly agree	Somewhat agree	Somewhat agree	Agree	Somewhat agree	Agree	Agree	Agree	Agree	102
43	3	2	6-10	3	I	1	Yes	Not sure	Not sure	Yes	Yes	Yes	Not sure	No	Not sure	No	Yes	Yes	Yes	Not sure	Yes	8	53	3	0	Somewhat	Somewhat agree	Agree	Agree	Somewhat agree	Agree	Somewhat agree	Somewhat agree	Agree	Agree	Somewhat agree	Agree	Agree	Agree	Agree	Somewhat agree	Agree	Somewhat agree	Somewhat agree	Somewhat agree	Somewhat agree	Agree	Agree	93
47	4	5	>20	1	M	1	Yes	Not sure	Not sure	Yes	Yes	Yes	Yes	Yes	Yes	Yes	No	No	Yes	Yes	Yes	11	73	2	1	Strongly	Strongly agree	Strongly agree	Strongly agree	Strongly agree	Strongly agree	Somewhat disagree	Somewhat disagree	Strongly agree	Strongly agree	Strongly disagree	Strongly disagree	Somewhat agree	Strongly agree	Strongly agree	Strongly agree	Somewhat disagree	Somewhat disagree	Somewhat disagree	Somewhat agree	Somewhat agree	Somewhat agree	Somewhat agree	108
42	3	2	6-10	1	M	0	Yes	Not sure	Not sure	Yes	Not sure	Yes	No	No	Not sure	Not sure	Not sure	Not sure	Not sure	Not sure	Not sure	3	20	3	0	Agree	Somewhat agree	Somewhat agree	Somewhat agree	Somewhat agree	Somewhat agree	Somewhat agree	Somewhat agree	Agree	Agree	Somewhat disagree	Somewhat agree	Somewhat agree	Agree	Agree	Agree	Somewhat agree	Somewhat agree	Somewhat agree	Somewhat agree	Agree	Agree	Agree	91
62	5	2	6-10	3	I	0	Yes	No	Not sure	Yes	Yes	Yes	Yes	Not sure	Yes	Yes	Yes	Yes	Yes	Yes	Yes	13	87	1	1	Strongly	Strongly agree	Strongly agree	Strongly agree	Strongly agree	Strongly agree	Strongly agree	Strongly agree	Strongly agree	Strongly agree	Strongly agree	Strongly agree	Strongly agree	Strongly agree	Strongly agree	Strongly agree	Somewhat agree	Agree	Somewhat agree	Agree	Strongly agree	Strongly agree	Strongly agree	109
65	5	1	< 6	2	C	1	Yes	Not sure	Not sure	No	No	Yes	Not sure	Not sure	Not sure	Not sure	Not sure	Not sure	Not sure	Not sure	Yes	3	20	3	0	Strongly	Strongly agree	Strongly agree	Strongly agree	Strongly agree	Strongly agree	Somewhat agree	Strongly agree	Strongly agree	Strongly agree	Agree	Agree	Agree	Strongly agree	Strongly agree	Strongly agree	Somewhat agree	Agree	Strongly disagree	Strongly disagree	Strongly disagree	Agree	Agree	118
70	6	1	< 6	3	I	1	Yes	Not sure	Yes	Yes	Yes	Yes	Not sure	Not sure	Yes	Yes	Yes	Yes	Yes	Yes	Yes	11	73	2	1	Somewhat	Somewhat agree	Agree	Agree	Somewhat agree	Somewhat disagree	Somewhat disagree	Agree	Somewhat disagree	Somewhat agree	Somewhat disagree	Agree	Agree	Agree	Agree	Strongly agree	Agree	Agree	Somewhat disagree	Strongly agree	Strongly agree	Agree	Agree	87
36	3	2	6-10	3	I	1	Not sure	Not sure	Not sure	Yes	Yes	Yes	Not sure	Not sure	Not sure	Yes	No	No	Yes	Yes	Not sure	6	40	3	0	Agree	Agree	Agree	Agree	Somewhat disagree	Somewhat agree	Somewhat agree	Disagree	Disagree	Somewhat agree	Somewhat agree	Somewhat agree	Somewhat agree	Somewhat disagree	Somewhat agree	Somewhat agree	Agree	Agree	Disagree	Disagree	Somewhat agree	Strongly agree	Somewhat agree	83
54	4	1	< 6	2	C	0	Yes	No	Not sure	No	Yes	Yes	Yes	Yes	Yes	Yes	Yes	Yes	Yes	Yes	Yes	13	87	1	1	Agree	Agree	Agree	Agree	Somewhat agree	Agree	Somewhat disagree	Somewhat agree	Somewhat agree	Agree	Agree	Somewhat agree	Somewhat agree	Agree	Somewhat agree	Agree	Somewhat agree	Somewhat agree	Somewhat disagree	Somewhat agree	Agree	Somewhat agree	Agree	92
33	2	2	6-10	1	M	1	Yes	No	Not sure	Yes	Yes	Not sure	No	Not sure	Yes	Yes	Yes	Yes	Yes	Yes	Yes	11	73	2	1	Strongly	Strongly agree	Strongly agree	Strongly agree	Somewhat agree	Strongly agree	Somewhat agree	Strongly agree	Strongly agree	Strongly agree	Somewhat disagree	Strongly agree	Strongly agree	Strongly agree	Strongly agree	Strongly agree	Disagree	Somewhat agree	Strongly disagree	Strongly disagree	Somewhat disagree	Somewhat agree	Strongly agree	123
39	3	1	< 6	2	C	0	Yes	No	Not sure	Yes	Yes	Yes	Yes	Not sure	Yes	Yes	Not sure	Yes	Yes	Yes	Yes	12	80	1	1	Strongly	Strongly agree	Strongly agree	Strongly agree	Strongly agree	Strongly agree	Somewhat agree	Agree	Agree	Strongly agree	Agree	Disagree	Somewhat agree	Somewhat disagree	Strongly agree	Strongly agree	Disagree	Agree	Somewhat disagree	Agree	Disagree	Disagree	Strongly agree	108
49	4	1	< 6	2	C	0	Yes	No	No	No	Not sure	Not sure	Yes	No	Yes	Yes	Yes	Not sure	Not sure	Yes	No	8	53	3	0	Strongly	Somewhat agree	Disagree	Agree	Somewhat agree	Somewhat agree	Agree	Somewhat disagree	Somewhat agree	Agree	Disagree	Somewhat agree	Somewhat disagree	Agree	Strongly agree	Somewhat disagree	Somewhat agree	Disagree	Somewhat agree	Agree	Agree	Somewhat agree	Disagree	88
52	4	1	< 6	3	I	0	No	No	No	No	No	Not sure	Not sure	Not sure	Not sure	Yes	Not sure	No	No	Not sure	Not sure	3	20	3	0	Somewhat	Somewhat disagree	Agree	Agree	Somewhat agree	Somewhat disagree	Somewhat agree	Agree	Somewhat agree	Somewhat disagree	Somewhat agree	Agree	Somewhat disagree	Somewhat agree	Agree	Agree	Somewhat agree	Agree	Somewhat disagree	Agree	Somewhat agree	Agree	Somewhat agree	84
53	4	1	< 6	1	M	1	No	No	Not sure	Yes	Not sure	Yes	No	No	Yes	No	Yes	Yes	Yes	Yes	Yes	9	60	2	1	Disagree	Disagree	Agree	Disagree	Disagree	Agree	Disagree	Strongly disagree	Disagree	Somewhat agree	Strongly disagree	Somewhat disagree	Somewhat disagree	Agree	Somewhat disagree	Agree	Disagree	Strongly agree	Disagree	Agree	Agree	Somewhat disagree	Disagree	73
31	2	1	< 6	2	C	0	Yes	No	Not sure	Yes	Yes	Yes	No	No	Yes	Yes	Yes	No	Yes	Yes	Yes	11	73	2	1	Agree	Agree	Agree	Agree	Somewhat agree	Somewhat agree	Somewhat disagree	Somewhat disagree	Somewhat agree	Somewhat agree	Somewhat agree	Agree	Agree	Strongly agree	Agree	Agree	Somewhat agree	Strongly agree	Somewhat disagree	Agree	Somewhat agree	Somewhat agree	Agree	92
71	6	1	< 6	3	I	1	Yes	Not sure	Not sure	Yes	Yes	Yes	Not sure	No	Yes	Yes	Yes	Not sure	Not sure	Not sure	Yes	8	53	3	0	Strongly	Strongly agree	Agree	Agree	Somewhat agree	Agree	Strongly disagree	Agree	Agree	Agree	Disagree	Strongly disagree	Disagree	Disagree	Somewhat disagree	Strongly disagree	Strongly agree	Agree	Agree	Somewhat agree	Strongly agree	Strongly agree	Strongly agree	72
42	3	1	< 6	3	I	0	No	Not sure	No	Yes	Yes	Yes	Not sure	Not sure	Not sure	Not sure	Yes	Yes	Yes	Yes	Yes	9	60	2	1	Somewhat	Somewhat agree	Somewhat agree	Somewhat agree	Somewhat agree	Somewhat disagree	Somewhat agree	Somewhat agree	Somewhat disagree	Somewhat disagree	Somewhat disagree	Somewhat agree	Somewhat disagree	Somewhat agree	Somewhat agree	Agree	Agree	Somewhat agree	Somewhat agree	Somewhat agree	Somewhat agree	Somewhat agree	Somewhat agree	82
36	3	1	< 6	2	C	0	No	Not sure	Not sure	Yes	Yes	Yes	Yes	Not sure	Yes	Yes	Yes	Yes	Yes	Yes	Not sure	10	67	2	1	Somewhat	Agree	Somewhat agree	Agree	Agree	Agree	Agree	Somewhat agree	Agree	Agree	Agree	Somewhat agree	Agree	Agree	Agree	Agree	Agree	Agree	Agree	Agree	Agree	Agree	Agree	90
33	2	1	< 6	1	M	1	Yes	Not sure	Not sure	Yes	Not sure	Yes	Yes	Yes	Yes	Yes	Not sure	Not sure	Not sure	Not sure	Yes	8	53	3	0	Somewhat	Strongly disagree	Strongly disagree	Strongly disagree	Somewhat disagree	Disagree	Somewhat disagree	Somewhat disagree	Somewhat disagree	Somewhat disagree	Somewhat disagree	Somewhat disagree	Somewhat disagree	Somewhat disagree	Somewhat disagree	Somewhat disagree	Somewhat disagree	Somewhat disagree	Somewhat disagree	Somewhat disagree	Somewhat disagree	Disagree	Somewhat disagree	70
27	2	1	< 6	2	C	1	Yes	No	Not sure	Yes	Yes	Yes	Yes	Not sure	Yes	Yes	Yes	Not sure	Yes	Yes	Yes	12	80	1	1	Strongly	Strongly agree	Strongly agree	Strongly agree	Agree	Strongly agree	Somewhat agree	Somewhat agree	Somewhat agree	Strongly agree	Strongly agree	Somewhat disagree	Somewhat agree	Somewhat agree	Strongly agree	Strongly agree	Somewhat disagree	Agree	Somewhat disagree	Agree	Strongly disagree	Somewhat agree	Somewhat disagree	101
26	2	4	16-20	3	I	0	Not sure	No	No	No	Not sure	No	No	Not sure	Not sure	Not sure	Not sure	No	No	No	Not sure	2	13	3	0	Somewhat	Agree	Somewhat disagree	Disagree	Somewhat agree	Agree	Agree	Somewhat disagree	Somewhat disagree	Disagree	Disagree	Disagree	Disagree	Somewhat disagree	Somewhat disagree	Somewhat disagree	Somewhat disagree	Somewhat disagree	Somewhat disagree	Disagree	Somewhat disagree	Disagree	Disagree	81
28	2	1	< 6	1	M	0	Yes	No	Not sure	Yes	Yes	Yes	Not sure	Yes	Yes	Yes	Yes	Yes	Yes	Yes	Yes	13	87	1	1	Agree	Agree	Agree	Agree	Somewhat agree	Agree	Somewhat disagree	Somewhat agree	Somewhat agree	Somewhat agree	Strongly disagree	Agree	Agree	Strongly agree	Strongly agree	Agree	Agree	Somewhat agree	Somewhat agree	Agree	Strongly agree	Strongly agree	Disagree	91
27	2	2	6-10	1	M	0	No	Not sure	Not sure	Yes	Yes	Yes	No	No	Yes	No	Not sure	No	Yes	Not sure	Not sure	5	33	3	0	Somewhat	Somewhat agree	Somewhat agree	Somewhat agree	Somewhat agree	Somewhat agree	Disagree	Somewhat disagree	Somewhat disagree	Somewhat disagree	Somewhat disagree	Somewhat agree	Somewhat agree	Agree	Somewhat agree	Somewhat agree	Agree	Agree	Somewhat disagree	Somewhat disagree	Somewhat agree	Somewhat agree	Somewhat disagree	81
70	6	4	16-20	2	C	0	Not sure	No	Not sure	Yes	Yes	Yes	Not sure	No	Yes	Yes	Yes	Yes	Not sure	Yes	Yes	10	67	2	1	Agree	Agree	Strongly agree	Agree	Agree	Agree	Somewhat agree	Somewhat agree	Somewhat agree	Somewhat agree	Agree	Agree	Somewhat agree	Agree	Somewhat agree	Agree	Somewhat agree	Somewhat agree	Agree	Somewhat agree	Somewhat agree	Somewhat agree	Somewhat agree	93
18	1	1	< 6	3	I	1	No	Not sure	Not sure	Not sure	No	Not sure	Not sure	Not sure	No	Yes	Not sure	Yes	Not sure	Not sure	Not sure	2	13	3	0	Strongly	Somewhat agree	Somewhat agree	Somewhat agree	Somewhat disagree	Somewhat agree	Somewhat disagree	Somewhat agree	Agree	Somewhat agree	Somewhat disagree	Somewhat agree	Somewhat agree	Somewhat disagree	Agree	Somewhat agree	Somewhat agree	Somewhat agree	Somewhat disagree	Disagree	Somewhat agree	Agree	Somewhat disagree	88
62	5	2	6-10	1	M	1	Yes	Yes	Yes	Yes	Yes	Yes	Yes	Yes	Yes	Yes	Yes	Yes	Yes	Yes	Yes	13	87	1	1	Strongly	Agree	Strongly agree	Agree	Agree	Strongly agree	Strongly agree	Agree	Agree	Strongly agree	Agree	Agree	Agree	Agree	Agree	Agree	Somewhat disagree	Disagree	Somewhat disagree	Disagree	Disagree	Disagree	Agree	115
61	5	5	>20	3	I	1	No	Not sure	Not sure	Yes	Not sure	Not sure	Not sure	Not sure	Yes	No	Yes	Not sure	Yes	Yes	Yes	6	40	3	0	Strongly	Disagree	Disagree	Disagree	Somewhat agree	Somewhat disagree	Somewhat disagree	Disagree	Somewhat agree	Somewhat disagree	Disagree	Somewhat agree	Somewhat agree	Agree	Somewhat disagree	Somewhat agree	Somewhat disagree	Somewhat agree	Somewhat agree	Somewhat disagree	Somewhat agree	Agree	Somewhat disagree	73
56	5	5	>20	1	M	0	Yes	Not sure	Not sure	Yes	Yes	Not sure	Not sure	Yes	Yes	Yes	Yes	Yes	Yes	Not sure	Yes	10	67	2	1	Somewhat	Somewhat agree	Somewhat agree	Somewhat agree	Somewhat agree	Somewhat agree	Somewhat agree	Somewhat agree	Somewhat agree	Somewhat agree	Disagree	Somewhat disagree	Somewhat disagree	Somewhat agree	Somewhat agree	Somewhat agree	Somewhat disagree	Somewhat agree	Somewhat agree	Somewhat agree	Somewhat agree	Somewhat agree	Somewhat agree	86
42	3	1	< 6	2	C	0	Yes	No	Not sure	Yes	Yes	Yes	Yes	Yes	Not sure	Yes	Not sure	Not sure	Not sure	No	Yes	9	60	2	1	Somewhat	Somewhat disagree	Somewhat disagree	Disagree	Disagree	Disagree	Disagree	Disagree	Disagree	Disagree	Disagree	Disagree	Disagree	Disagree	Disagree	Disagree	Somewhat agree	Somewhat agree	Somewhat disagree	Somewhat disagree	Somewhat agree	Somewhat agree	Disagree	61
26	2	1	< 6	1	M	1	No	Not sure	Not sure	Yes	Yes	Yes	No	Not sure	Not sure	Yes	Yes	No	Yes	Yes	Yes	8	53	3	0	Somewhat	Agree	Agree	Agree	Agree	Agree	Somewhat disagree	Somewhat disagree	Somewhat disagree	Somewhat disagree	Disagree	Agree	Somewhat agree	Somewhat agree	Somewhat agree	Somewhat agree	Somewhat agree	Somewhat agree	Somewhat disagree	Somewhat agree	Somewhat agree	Somewhat agree	Somewhat agree	90
65	5	2	6-10	1	M	0	Yes	No	Not sure	Yes	Yes	Yes	Not sure	Yes	Yes	Yes	Yes	Not sure	Yes	Yes	Yes	12	80	1	1	Agree	Agree	Agree	Agree	Agree	Strongly agree	Agree	Agree	Agree	Strongly agree	Somewhat agree	Somewhat agree	Somewhat agree	Agree	Agree	Strongly agree	Somewhat agree	Agree	Disagree	Disagree	Somewhat agree	Somewhat agree	Somewhat agree	104
23	1	1	< 6	1	M	0	No	Yes	Not sure	Yes	Yes	Yes	No	No	Yes	No	No	Yes	Yes	Yes	Yes	8	53	3	0	Agree	Agree	Somewhat disagree	Somewhat disagree	Somewhat agree	Somewhat agree	Agree	Agree	Somewhat agree	Somewhat agree	Somewhat disagree	Somewhat disagree	Somewhat disagree	Somewhat agree	Somewhat agree	Somewhat agree	Somewhat agree	Somewhat agree	Somewhat agree	Somewhat agree	Somewhat agree	Somewhat agree	Somewhat agree	86
61	5	2	6-10	1	M	1	Yes	Not sure	Not sure	Yes	Yes	Yes	Yes	Not sure	Yes	Yes	Yes	Yes	Yes	Yes	Yes	12	80	1	1	Agree	Agree	Strongly agree	Agree	Strongly agree	Agree	Agree	Agree	Agree	Somewhat agree	Somewhat agree	Strongly agree	Agree	Strongly agree	Agree	Agree	Somewhat agree	Agree	Disagree	Disagree	Somewhat agree	Strongly agree	Agree	105
28	2	1	< 6	2	C	0	Not sure	No	Not sure	Yes	Yes	Yes	No	No	Not sure	Yes	No	Yes	Yes	Not sure	Yes	8	53	3	0	Somewhat	Somewhat agree	Agree	Somewhat disagree	Somewhat agree	Agree	Somewhat agree	Somewhat disagree	Somewhat disagree	Somewhat disagree	Disagree	Somewhat agree	Somewhat agree	Agree	Somewhat agree	Somewhat agree	Agree	Agree	Somewhat disagree	Somewhat agree	Somewhat disagree	Disagree	Somewhat disagree	87
60	5	1	< 6	2	C	1	Not sure	No	Not sure	Yes	Yes	Yes	No	No	Not sure	Yes	No	Yes	Yes	Not sure	Yes	8	53	3	0	Agree	Agree	Agree	Agree	Somewhat agree	Agree	Somewhat disagree	Somewhat agree	Somewhat agree	Agree	Somewhat agree	Somewhat agree	Somewhat agree	Somewhat agree	Agree	Somewhat agree	Agree	Agree	Somewhat disagree	Somewhat agree	Somewhat disagree	Disagree	Somewhat disagree	92
63	5	1	< 6	1	M	1	Yes	Not sure	Not sure	Yes	Yes	Yes	Yes	Yes	Yes	Yes	Yes	Yes	Yes	Yes	Yes	13	87	1	1	Strongly	Strongly agree	Strongly agree	Strongly agree	Strongly agree	Strongly agree	Strongly agree	Strongly agree	Strongly agree	Strongly agree	Strongly agree	Strongly agree	Strongly agree	Strongly agree	Strongly agree	Strongly agree	Somewhat agree	Somewhat disagree	Somewhat agree	Somewhat agree	Somewhat disagree	Somewhat agree	Somewhat disagree	114
62	5	2	6-10	3	I	0	Yes	No	Not sure	Yes	Yes	Yes	Yes	No	Yes	Yes	No	Yes	Yes	Yes	Yes	12	80	1	1	Strongly	Strongly agree	Strongly agree	Strongly agree	Agree	Strongly agree	Somewhat agree	Strongly agree	Strongly agree	Strongly agree	Strongly agree	Strongly agree	Strongly agree	Strongly agree	Strongly agree	Strongly agree	Agree	Strongly agree	Somewhat agree	Agree	Strongly agree	Agree	Strongly disagree	100
45	3	1	< 6	2	C	0	Yes	No	Yes	Yes	Yes	Yes	No	No	Yes	No	No	No	Yes	Yes	Yes	9	60	2	1	Somewhat	Somewhat agree	Somewhat agree	Somewhat agree	Somewhat agree	Somewhat agree	Disagree	Agree	Agree	Agree	Disagree	Agree	Agree	Agree	Agree	Agree	Disagree	Agree	Disagree	Agree	Agree	Agree	Somewhat disagree	92
38	3	1	< 6	1	M	1	Not sure	Not sure	Not sure	Not sure	Not sure	Yes	Not sure	Not sure	Not sure	Yes	Yes	Not sure	Yes	Yes	Yes	6	40	3	0	Strongly	Strongly agree	Strongly agree	Strongly agree	Agree	Strongly agree	Somewhat disagree	Somewhat disagree	Somewhat agree	Somewhat agree	Somewhat agree	Somewhat agree	Somewhat agree	Somewhat agree	Somewhat agree	Agree	Somewhat agree	Strongly agree	Somewhat agree	Agree	Somewhat agree	Somewhat disagree	Somewhat agree	93
55	4	1	< 6	1	M	1	Yes	Not sure	Yes	Yes	Yes	Yes	No	Not sure	Yes	Yes	Not sure	Not sure	Yes	Yes	Yes	9	60	2	1	Strongly	Strongly agree	Strongly agree	Strongly agree	Strongly agree	Strongly agree	Somewhat agree	Somewhat agree	Agree	Agree	Agree	Agree	Agree	Strongly agree	Strongly agree	Strongly agree	Agree	Somewhat agree	Somewhat agree	Somewhat agree	Agree	Agree	Somewhat disagree	102
49	4	2	6-10	1	M	0	Yes	No	Yes	Yes	Yes	Yes	No	No	Yes	No	No	No	Yes	Not sure	Yes	8	53	3	0	Somewhat	Agree	Agree	Agree	Somewhat agree	Somewhat agree	Somewhat agree	Somewhat agree	Somewhat agree	Somewhat agree	Somewhat disagree	Somewhat agree	Somewhat agree	Somewhat disagree	Somewhat disagree	Somewhat agree	Somewhat agree	Agree	Agree	Agree	Agree	Agree	Agree	83
66	6	1	< 6	2	C	1	Yes	No	Not sure	Yes	No	Yes	Yes	Yes	Yes	Yes	Yes	Yes	Yes	Yes	Yes	13	87	1	1	Strongly	Strongly agree	Strongly agree	Agree	Agree	Agree	Somewhat agree	Agree	Somewhat agree	Agree	Somewhat disagree	Agree	Agree	Strongly agree	Agree	Strongly agree	Somewhat disagree	Somewhat disagree	Somewhat agree	Disagree	Disagree	Disagree	Somewhat agree	112
66	6	1	< 6	2	C	1	No	Not sure	Not sure	Yes	Yes	Yes	No	No	Yes	Not sure	No	No	Not sure	No	Yes	5	33	3	0	Disagree	Somewhat disagree	Somewhat disagree	Somewhat disagree	Somewhat disagree	Somewhat disagree	Disagree	Somewhat disagree	Disagree	Somewhat disagree	Disagree	Disagree	Disagree	Somewhat disagree	Somewhat disagree	Somewhat agree	Somewhat disagree	Somewhat disagree	Somewhat disagree	Somewhat disagree	Somewhat agree	Somewhat agree	Somewhat disagree	71
39	3	1	< 6	1	M	0	Yes	Not sure	Not sure	Yes	Yes	Not sure	Yes	Not sure	Not sure	Not sure	Not sure	Yes	Not sure	No	Yes	6	40	3	0	Somewhat	Somewhat agree	Somewhat agree	Somewhat agree	Somewhat agree	Somewhat agree	Strongly disagree	Strongly disagree	Somewhat agree	Somewhat agree	Strongly disagree	Somewhat agree	Somewhat agree	Somewhat agree	Strongly disagree	Somewhat agree	Strongly disagree	Strongly agree	Somewhat agree	Somewhat agree	Strongly agree	Somewhat agree	Somewhat agree	78
72	6	5	>20	1	M	0	Yes	Not sure	Yes	Yes	Yes	Not sure	Not sure	Not sure	Not sure	Yes	Not sure	Yes	Yes	Yes	Yes	8	53	3	0	Strongly	Strongly agree	Strongly agree	Agree	Agree	Agree	Somewhat agree	Somewhat agree	Somewhat agree	Agree	Somewhat agree	Somewhat agree	Somewhat agree	Somewhat agree	Somewhat agree	Agree	Somewhat agree	Somewhat agree	Somewhat disagree	Somewhat disagree	Somewhat agree	Somewhat agree	Somewhat agree	98
53	4	2	6-10	1	M	0	Yes	Not sure	Not sure	Yes	Yes	Yes	No	Not sure	Not sure	Yes	No	No	Yes	Not sure	Yes	7	47	3	0	Somewhat	Somewhat disagree	Somewhat disagree	Somewhat disagree	Somewhat disagree	Somewhat disagree	Somewhat disagree	Disagree	Somewhat disagree	Somewhat disagree	Somewhat disagree	Somewhat agree	Somewhat agree	Agree	Somewhat agree	Somewhat disagree	Agree	Somewhat agree	Somewhat agree	Somewhat agree	Agree	Strongly agree	Somewhat disagree	70
56	5	2	6-10	2	C	1	Not sure	No	No	Yes	Yes	Yes	Not sure	Not sure	Yes	Yes	Not sure	Not sure	Yes	Yes	Yes	10	67	2	1	Somewhat	Somewhat agree	Somewhat agree	Somewhat agree	Somewhat agree	Somewhat disagree	Somewhat disagree	Somewhat disagree	Somewhat agree	Somewhat agree	Disagree	Somewhat agree	Somewhat agree	Somewhat agree	Somewhat disagree	Somewhat agree	Strongly agree	Agree	Somewhat agree	Somewhat agree	Somewhat agree	Somewhat agree	Somewhat agree	80
42	3	4	16-20	1	M	0	Yes	Not sure	No	Yes	Yes	Yes	Yes	Yes	Yes	Yes	Yes	Yes	Yes	Yes	Yes	14	93	1	1	Strongly	Strongly agree	Strongly agree	Strongly agree	Strongly agree	Strongly agree	Somewhat agree	Strongly agree	Strongly agree	Strongly agree	Disagree	Strongly agree	Agree	Strongly agree	Strongly agree	Strongly agree	Disagree	Somewhat agree	Disagree	Disagree	Disagree	Disagree	Disagree	122
54	4	1	< 6	1	M	1	No	Yes	Not sure	Yes	Yes	Yes	Not sure	Not sure	Yes	No	No	Yes	Yes	No	Yes	7	47	3	0	Somewhat	Somewhat agree	Somewhat agree	Somewhat agree	Somewhat agree	Somewhat agree	Somewhat disagree	Somewhat disagree	Somewhat disagree	Somewhat disagree	Somewhat agree	Somewhat agree	Somewhat agree	Somewhat agree	Somewhat agree	Somewhat agree	Somewhat agree	Somewhat agree	Somewhat agree	Somewhat agree	Somewhat agree	Somewhat agree	Somewhat agree	81
26	2	1	< 6	1	M	1	Yes	No	Not sure	Yes	No	Yes	No	Yes	Yes	Yes	Yes	Yes	Yes	Yes	Not sure	11	73	2	1	Somewhat	Agree	Agree	Agree	Strongly agree	Agree	Somewhat disagree	Somewhat agree	Strongly agree	Agree	Somewhat agree	Strongly agree	Strongly agree	Strongly agree	Agree	Agree	Somewhat disagree	Somewhat agree	Disagree	Somewhat disagree	Somewhat agree	Agree	Somewhat disagree	103
68	6	1	< 6	3	I	1	Yes	Not sure	Not sure	Yes	Yes	Yes	Not sure	Not sure	Yes	Yes	Yes	Yes	Yes	Yes	Not sure	10	67	2	1	Strongly	Strongly agree	Strongly agree	Strongly agree	Strongly agree	Strongly agree	Strongly agree	Strongly agree	Strongly agree	Strongly agree	Strongly agree	Strongly agree	Strongly agree	Strongly agree	Strongly agree	Strongly agree	Strongly agree	Strongly agree	Somewhat agree	Somewhat agree	Somewhat agree	Somewhat agree	Somewhat agree	109
63	5	5	>20	1	M	1	Yes	No	Not sure	Yes	Yes	Yes	Yes	Yes	Yes	Yes	Yes	Yes	Yes	Yes	Yes	14	93	1	1	Agree	Strongly agree	Strongly agree	Strongly agree	Somewhat agree	Agree	Somewhat agree	Somewhat agree	Somewhat agree	Agree	Somewhat disagree	Agree	Agree	Strongly agree	Agree	Agree	Somewhat agree	Somewhat agree	Somewhat disagree	Agree	Somewhat agree	Somewhat agree	Somewhat disagree	100
32	2	1	< 6	1	M	0	Yes	Not sure	Not sure	Yes	Yes	Yes	Not sure	No	Not sure	No	No	Yes	Yes	Yes	Yes	8	53	3	0	Agree	Agree	Agree	Agree	Somewhat agree	Agree	Agree	Agree	Agree	Agree	Somewhat agree	Somewhat agree	Agree	Agree	Agree	Agree	Somewhat disagree	Agree	Somewhat agree	Somewhat agree	Agree	Agree	Agree	97
44	3	1	< 6	1	M	0	Not sure	No	Not sure	Yes	No	Yes	Not sure	No	Not sure	Yes	Not sure	Yes	Yes	Not sure	Yes	7	47	3	0	Somewhat	Somewhat agree	Agree	Somewhat agree	Somewhat disagree	Agree	Disagree	Somewhat agree	Somewhat agree	Somewhat agree	Agree	Somewhat agree	Somewhat agree	Strongly agree	Agree	Agree	Somewhat agree	Somewhat agree	Somewhat agree	Somewhat agree	Somewhat disagree	Somewhat disagree	Somewhat agree	89
42	3	2	6-10	3	I	0	No	Not sure	Yes	Yes	Yes	Yes	No	No	Yes	Yes	Yes	Yes	Yes	Yes	Yes	10	67	2	1	Somewhat	Agree	Agree	Somewhat agree	Somewhat agree	Agree	Somewhat agree	Somewhat agree	Disagree	Somewhat disagree	Somewhat disagree	Somewhat disagree	Somewhat agree	Strongly agree	Somewhat disagree	Agree	Strongly agree	Agree	Somewhat disagree	Agree	Somewhat disagree	Somewhat disagree	Agree	87
45	3	2	6-10	1	M	1	Yes	Not sure	Not sure	Yes	Yes	Not sure	Yes	Yes	Not sure	Yes	Not sure	Yes	Yes	Yes	Yes	10	67	2	1	Strongly	Agree	Agree	Agree	Strongly agree	Agree	Somewhat agree	Agree	Agree	Agree	Disagree	Agree	Agree	Agree	Agree	Agree	Somewhat disagree	Somewhat disagree	Somewhat disagree	Somewhat disagree	Somewhat agree	Agree	Agree	107
44	3	2	6-10	1	M	0	Not sure	Not sure	No	Not sure	Yes	Yes	Yes	Not sure	Yes	Not sure	Yes	Not sure	Not sure	Yes	Yes	8	53	3	0	Somewhat	Somewhat agree	Strongly agree	Strongly agree	Strongly agree	Strongly agree	Somewhat agree	Somewhat agree	Somewhat agree	Somewhat agree	Agree	Somewhat agree	Somewhat agree	Somewhat disagree	Somewhat agree	Somewhat agree	Somewhat agree	Somewhat disagree	Somewhat agree	Agree	Somewhat agree	Somewhat agree	Somewhat agree	91
25	1	1	< 6	2	C	0	Not sure	No	No	Yes	Yes	Yes	No	Not sure	Yes	Yes	Yes	Yes	Yes	Yes	Yes	12	80	1	1	Agree	Agree	Strongly agree	Strongly agree	Somewhat agree	Agree	Disagree	Somewhat agree	Agree	Somewhat agree	Somewhat agree	Somewhat agree	Agree	Agree	Agree	Strongly agree	Disagree	Agree	Strongly disagree	Agree	Strongly agree	Strongly agree	Agree	96
73	6	2	6-10	2	C	1	Yes	No	Not sure	Yes	Yes	No	Not sure	No	Not sure	Yes	Yes	No	Yes	Yes	Yes	9	60	2	1	Agree	Agree	Agree	Agree	Somewhat agree	Strongly agree	Somewhat disagree	Agree	Agree	Agree	Agree	Somewhat agree	Somewhat agree	Agree	Agree	Somewhat agree	Agree	Agree	Somewhat agree	Somewhat agree	Agree	Agree	Somewhat agree	90
35	2	1	< 6	1	M	1	No	No	Not sure	Yes	Yes	Yes	No	No	Not sure	Yes	Yes	Yes	Yes	Yes	Yes	10	67	2	1	Disagree	Somewhat disagree	Somewhat agree	Somewhat agree	Disagree	Somewhat agree	Disagree	Disagree	Disagree	Disagree	Disagree	Disagree	Disagree	Disagree	Disagree	Disagree	Somewhat agree	Strongly agree	Somewhat disagree	Somewhat disagree	Somewhat disagree	Disagree	Disagree	65
49	4	2	6-10	1	M	1	Not sure	Not sure	Not sure	Yes	Not sure	Yes	Not sure	Not sure	Not sure	No	Not sure	Not sure	Not sure	Not sure	Not sure	2	13	3	0	Somewhat	Strongly disagree	Disagree	Somewhat agree	Somewhat disagree	Somewhat agree	Strongly disagree	Somewhat disagree	Somewhat agree	Somewhat agree	Strongly disagree	Strongly agree	Somewhat agree	Somewhat agree	Somewhat agree	Somewhat agree	Agree	Agree	Strongly disagree	Strongly disagree	Disagree	Strongly agree	Strongly disagree	81
35	2	1	< 6	3	I	1	Not sure	Not sure	Not sure	Yes	No	Yes	No	Yes	Yes	Not sure	No	Yes	No	Yes	Not sure	6	40	3	0	Somewhat	Somewhat agree	Strongly disagree	Agree	Strongly disagree	Strongly disagree	Somewhat agree	Somewhat agree	Strongly disagree	Somewhat agree	Somewhat agree	Strongly disagree	Somewhat agree	Agree	Strongly disagree	Agree	Agree	Strongly disagree	Strongly disagree	Agree	Agree	Somewhat agree	Agree	74
50	4	1	< 6	1	M	0	Yes	Not sure	Yes	Yes	Yes	Yes	Yes	Not sure	Yes	Yes	Yes	Yes	Yes	No	Yes	11	73	2	1	Agree	Agree	Agree	Agree	Somewhat agree	Agree	Somewhat disagree	Somewhat disagree	Somewhat disagree	Somewhat agree	Agree	Strongly agree	Strongly agree	Strongly agree	Strongly agree	Agree	Disagree	Disagree	Somewhat agree	Somewhat agree	Strongly agree	Strongly agree	Somewhat agree	95
68	6	5	>20	3	I	1	Not sure	No	Not sure	Yes	Yes	Yes	Not sure	Not sure	Yes	Yes	Yes	Not sure	Not sure	Not sure	Yes	8	53	3	0	Agree	Agree	Agree	Agree	Agree	Agree	Somewhat agree	Somewhat agree	Somewhat agree	Somewhat agree	Somewhat agree	Strongly agree	Strongly agree	Strongly agree	Agree	Somewhat agree	Somewhat disagree	Somewhat disagree	Agree	Somewhat agree	Somewhat agree	Somewhat agree	Somewhat agree	99
34	2	1	< 6	2	C	0	Yes	No	Not sure	Yes	Yes	Yes	Not sure	Not sure	Yes	Yes	Yes	Yes	Yes	Yes	Yes	12	80	1	1	Strongly	Strongly agree	Strongly agree	Strongly agree	Strongly agree	Strongly agree	Somewhat disagree	Strongly agree	Strongly agree	Strongly agree	Strongly agree	Somewhat agree	Strongly agree	Agree	Strongly agree	Strongly agree	Disagree	Disagree	Disagree	Strongly agree	Somewhat disagree	Somewhat agree	Strongly disagree	109
44	3	2	6-10	4	O	0	Yes	No	Not sure	Yes	Yes	No	Yes	Yes	Yes	Yes	No	Yes	Yes	Yes	Yes	12	80	1	1	Strongly	Strongly agree	Strongly agree	Strongly agree	Somewhat agree	Agree	Somewhat disagree	Somewhat agree	Agree	Agree	Disagree	Somewhat disagree	Somewhat agree	Strongly agree	Strongly agree	Strongly agree	Somewhat disagree	Somewhat agree	Somewhat disagree	Somewhat disagree	Disagree	Strongly disagree	Somewhat disagree	109
54	4	2	6-10	1	M	1	Yes	No	Not sure	Yes	Yes	Yes	Not sure	Not sure	Yes	Yes	Yes	Yes	Yes	Yes	Yes	12	80	1	1	Agree	Agree	Strongly agree	Agree	Strongly agree	Agree	Disagree	Agree	Somewhat agree	Agree	Agree	Somewhat disagree	Strongly agree	Agree	Agree	Strongly agree	Somewhat agree	Somewhat disagree	Agree	Strongly agree	Somewhat disagree	Disagree	Strongly agree	100
47	4	1	< 6	2	C	1	Yes	Not sure	Not sure	Yes	Yes	Yes	No	Yes	Yes	Yes	Not sure	Not sure	Not sure	Not sure	Not sure	7	47	3	0	Strongly	Strongly agree	Strongly agree	Strongly agree	Somewhat agree	Strongly agree	Somewhat agree	Somewhat agree	Somewhat agree	Agree	Agree	Agree	Agree	Agree	Agree	Strongly agree	Agree	Somewhat agree	Agree	Agree	Agree	Agree	Agree	97
37	3	1	< 6	1	M	1	Yes	Not sure	Yes	Yes	Yes	Not sure	No	No	Not sure	Not sure	Yes	Yes	Yes	Not sure	Not sure	6	40	3	0	Somewhat	Agree	Agree	Somewhat agree	Somewhat agree	Agree	Somewhat agree	Agree	Somewhat agree	Somewhat disagree	Agree	Somewhat agree	Agree	Somewhat agree	Somewhat agree	Agree	Agree	Somewhat agree	Somewhat agree	Somewhat agree	Somewhat disagree	Agree	Disagree	86
34	2	1	< 6	1	M	0	Not sure	Not sure	Not sure	Yes	Yes	Yes	Not sure	No	Not sure	Yes	Not sure	Not sure	Yes	Yes	Yes	7	47	3	0	Somewhat	Somewhat agree	Somewhat agree	Somewhat agree	Somewhat agree	Somewhat agree	Somewhat agree	Somewhat agree	Somewhat agree	Somewhat agree	Somewhat agree	Somewhat agree	Somewhat agree	Somewhat agree	Somewhat agree	Somewhat agree	Somewhat agree	Somewhat agree	Somewhat agree	Somewhat agree	Somewhat agree	Somewhat agree	Somewhat agree	85
28	2	1	< 6	1	M	0	Yes	No	Yes	Yes	Not sure	Yes	Yes	Yes	Yes	Not sure	Yes	Not sure	Yes	No	Yes	10	67	2	1	Agree	Agree	Agree	Strongly agree	Somewhat disagree	Disagree	Disagree	Disagree	Somewhat agree	Agree	Somewhat agree	Somewhat agree	Agree	Somewhat agree	Agree	Somewhat agree	Somewhat agree	Agree	Agree	Somewhat agree	Agree	Disagree	Somewhat agree	85
53	4	4	16-20	1	M	0	Yes	No	Not sure	Yes	Not sure	Yes	No	No	Yes	Yes	Yes	Yes	Yes	Yes	Yes	11	73	2	1	Agree	Agree	Agree	Agree	Agree	Agree	Somewhat disagree	Somewhat agree	Agree	Somewhat agree	Somewhat disagree	Agree	Agree	Agree	Agree	Agree	Somewhat disagree	Somewhat agree	Somewhat disagree	Somewhat disagree	Agree	Agree	Agree	99
53	4	1	< 6	3	I	0	Not sure	Not sure	Not sure	Yes	No	Yes	Not sure	Not sure	No	Not sure	Yes	Yes	Not sure	Yes	Yes	6	40	3	0	Somewhat	Somewhat agree	Somewhat agree	Agree	Somewhat agree	Strongly agree	Somewhat disagree	Somewhat agree	Somewhat agree	Somewhat agree	Somewhat agree	Somewhat agree	Somewhat agree	Somewhat agree	Strongly agree	Strongly agree	Somewhat agree	Strongly agree	Somewhat disagree	Somewhat agree	Strongly agree	Strongly agree	Strongly agree	88
43	3	1	< 6	1	M	0	Yes	No	Not sure	Yes	Yes	Yes	Yes	Not sure	Yes	Yes	Not sure	Yes	Yes	Not sure	Yes	11	73	2	1	Strongly	Agree	Strongly agree	Agree	Strongly agree	Strongly agree	Agree	Strongly agree	Strongly agree	Strongly agree	Agree	Strongly agree	Strongly agree	Strongly agree	Strongly agree	Strongly agree	Somewhat agree	Somewhat disagree	Disagree	Disagree	Agree	Agree	Strongly agree	116
38	3	1	< 6	1	M	0	Not sure	Not sure	Not sure	Yes	Yes	Yes	Yes	Not sure	Yes	Yes	Yes	Yes	Yes	Yes	Yes	11	73	2	1	Somewhat	Somewhat agree	Agree	Agree	Agree	Agree	Somewhat agree	Somewhat agree	Somewhat agree	Agree	Somewhat agree	Somewhat agree	Somewhat agree	Strongly agree	Somewhat agree	Somewhat agree	Somewhat agree	Somewhat agree	Somewhat disagree	Somewhat disagree	Strongly agree	Strongly agree	Somewhat disagree	89
55	4	2	6-10	1	M	1	Yes	Yes	Not sure	Yes	Yes	Yes	Yes	Yes	Yes	Yes	Yes	Yes	Yes	Yes	Yes	13	87	1	1	Strongly	Strongly agree	Strongly agree	Strongly agree	Strongly agree	Strongly agree	Agree	Strongly agree	Strongly agree	Strongly agree	Strongly agree	Agree	Somewhat agree	Strongly agree	Strongly agree	Strongly agree	Strongly agree	Strongly agree	Strongly agree	Strongly agree	Strongly disagree	Disagree	Agree	107
57	5	5	>20	1	M	0	Yes	Not sure	Not sure	Yes	Yes	Yes	Yes	Yes	Yes	Yes	Yes	Not sure	Yes	Yes	Yes	12	80	1	1	Strongly	Strongly agree	Strongly agree	Strongly agree	Somewhat agree	Strongly agree	Somewhat agree	Agree	Agree	Strongly agree	Somewhat agree	Disagree	Disagree	Somewhat agree	Agree	Strongly agree	Disagree	Somewhat agree	Disagree	Disagree	Disagree	Agree	Disagree	103
43	3	2	6-10	1	M	1	Yes	Yes	Not sure	Yes	Yes	Yes	Not sure	Yes	Yes	Yes	Yes	Yes	Yes	Yes	Not sure	11	73	2	1	Strongly	Strongly agree	Strongly agree	Strongly agree	Strongly agree	Strongly agree	Agree	Agree	Strongly agree	Strongly agree	Strongly agree	Strongly agree	Strongly agree	Strongly agree	Strongly agree	Strongly agree	Strongly disagree	Strongly disagree	Strongly agree	Strongly agree	Strongly agree	Strongly agree	Somewhat agree	109
52	4	2	6-10	3	I	1	Yes	Yes	Yes	Yes	Yes	Yes	Yes	Yes	Yes	Yes	Yes	Yes	Yes	Yes	Yes	13	87	1	1	Agree	Strongly agree	Strongly agree	Strongly agree	Agree	Strongly agree	Agree	Strongly agree	Strongly agree	Agree	Somewhat agree	Agree	Somewhat agree	Somewhat agree	Strongly agree	Somewhat agree	Agree	Strongly agree	Agree	Strongly agree	Agree	Strongly agree	Strongly agree	97
47	4	2	6-10	1	M	1	Yes	No	Not sure	No	Yes	Yes	Yes	Yes	Yes	Yes	Yes	Yes	Yes	Yes	Yes	13	87	1	1	Strongly	Strongly agree	Strongly agree	Agree	Strongly agree	Strongly agree	Somewhat agree	Somewhat agree	Strongly agree	Strongly agree	Somewhat agree	Strongly agree	Strongly agree	Strongly agree	Strongly agree	Strongly agree	Disagree	Somewhat disagree	Disagree	Disagree	Agree	Somewhat agree	Strongly agree	118
45	3	5	>20	2	C	1	Not sure	Yes	Yes	No	No	Yes	Yes	Yes	Yes	Yes	Yes	Yes	Yes	Yes	Yes	10	67	2	1	Agree	Agree	Agree	Agree	Strongly agree	Agree	Somewhat agree	Agree	Agree	Agree	Somewhat agree	Strongly agree	Agree	Agree	Agree	Agree	Agree	Agree	Agree	Somewhat agree	Agree	Agree	Somewhat agree	96
32	2	2	6-10	1	M	0	Not sure	No	Not sure	Yes	Yes	Yes	Not sure	Not sure	Yes	Yes	Not sure	Yes	Yes	Yes	Yes	10	67	2	1	Agree	Strongly agree	Strongly agree	Somewhat agree	Somewhat disagree	Somewhat agree	Disagree	Somewhat agree	Somewhat agree	Somewhat agree	Disagree	Agree	Agree	Agree	Strongly agree	Agree	Disagree	Agree	Strongly agree	Strongly agree	Agree	Agree	Somewhat disagree	89
52	4	5	>20	2	C	0	Yes	No	No	Yes	Yes	Yes	No	No	Yes	Yes	Yes	No	Yes	Yes	Yes	12	80	1	1	Strongly	Strongly agree	Strongly agree	Strongly agree	Strongly agree	Strongly agree	Disagree	Somewhat disagree	Agree	Somewhat agree	Somewhat agree	Agree	Agree	Agree	Agree	Strongly agree	Strongly agree	Strongly agree	Strongly agree	Strongly agree	Agree	Somewhat disagree	Somewhat agree	93
65	5	5	>20	1	M	1	Not sure	No	Not sure	Yes	Yes	Yes	No	Not sure	Yes	Yes	Yes	Yes	Yes	Yes	Yes	11	73	2	1	Somewhat	Agree	Strongly agree	Agree	Agree	Agree	Disagree	Somewhat disagree	Somewhat disagree	Somewhat disagree	Somewhat agree	Somewhat agree	Somewhat agree	Agree	Agree	Agree	Agree	Agree	Somewhat agree	Agree	Somewhat agree	Somewhat agree	Somewhat agree	86
49	4	1	< 6	1	M	0	Yes	Not sure	Not sure	Not sure	Yes	Yes	No	No	Not sure	Yes	No	Not sure	Not sure	Yes	No	5	33	3	0	Disagree	Disagree	Disagree	Somewhat agree	Agree	Agree	Disagree	Disagree	Disagree	Somewhat agree	Strongly disagree	Agree	Somewhat agree	Strongly agree	Agree	Agree	Agree	Strongly agree	Somewhat agree	Somewhat disagree	Strongly agree	Somewhat agree	Somewhat disagree	78
37	3	2	6-10	1	M	0	Yes	No	Not sure	Yes	Yes	Yes	Yes	Not sure	Not sure	Yes	Not sure	Not sure	Yes	Yes	Yes	10	67	2	1	Strongly	Strongly agree	Strongly agree	Strongly agree	Strongly agree	Strongly agree	Somewhat agree	Strongly agree	Strongly agree	Strongly agree	Somewhat disagree	Strongly agree	Strongly agree	Strongly agree	Strongly agree	Strongly agree	Somewhat disagree	Strongly disagree	Somewhat disagree	Strongly agree	Disagree	Disagree	Strongly agree	123
26	2	1	< 6	1	M	0	Not sure	No	Not sure	Yes	Yes	No	Not sure	No	Not sure	No	Not sure	Yes	Yes	Not sure	Yes	6	40	3	0	Agree	Strongly agree	Strongly agree	Agree	Somewhat agree	Somewhat agree	Somewhat agree	Somewhat agree	Somewhat agree	Somewhat agree	Somewhat disagree	Agree	Somewhat agree	Somewhat agree	Somewhat agree	Somewhat agree	Somewhat disagree	Somewhat agree	Somewhat agree	Somewhat agree	Somewhat agree	Strongly agree	Somewhat disagree	91
54	4	1	< 6	2	C	1	Yes	No	Not sure	Yes	Yes	Yes	Yes	Yes	Yes	Yes	Yes	Yes	Yes	Yes	Yes	14	93	1	1	Agree	Strongly agree	Strongly agree	Strongly agree	Disagree	Strongly agree	Strongly disagree	Somewhat agree	Agree	Agree	Somewhat agree	Agree	Agree	Agree	Agree	Agree	Somewhat disagree	Somewhat disagree	Disagree	Agree	Somewhat disagree	Somewhat disagree	Somewhat disagree	100
52	4	5	>20	2	C	0	Yes	No	Not sure	Yes	Yes	Yes	Not sure	Not sure	No	No	Yes	No	No	Not sure	Yes	7	47	3	0	Somewhat	Agree	Disagree	Agree	Somewhat agree	Agree	Somewhat agree	Somewhat disagree	Somewhat agree	Somewhat agree	Strongly disagree	Somewhat disagree	Somewhat disagree	Agree	Somewhat agree	Agree	Agree	Agree	Somewhat agree	Somewhat agree	Agree	Agree	Somewhat agree	84
37	3	1	< 6	1	M	0	Yes	Yes	Yes	Yes	Yes	Yes	Not sure	Yes	Not sure	Not sure	Not sure	Yes	No	No	Yes	7	47	3	0	Strongly	Agree	Agree	Somewhat agree	Somewhat agree	Somewhat agree	Agree	Somewhat agree	Somewhat agree	Somewhat agree	Somewhat disagree	Strongly agree	Agree	Agree	Agree	Agree	Agree	Agree	Somewhat agree	Somewhat agree	Agree	Agree	Somewhat agree	93
44	3	5	>20	2	C	0	Yes	No	Not sure	Yes	Yes	Yes	Not sure	No	Not sure	Yes	Not sure	Not sure	Not sure	Not sure	Yes	7	47	3	0	Agree	Strongly agree	Strongly agree	Strongly agree	Somewhat agree	Somewhat agree	Somewhat disagree	Agree	Agree	Agree	Agree	Disagree	Disagree	Somewhat agree	Agree	Agree	Agree	Agree	Disagree	Disagree	Agree	Disagree	Agree	95
43	3	1	< 6	1	M	1	Yes	No	Not sure	Yes	Yes	Yes	Yes	Yes	Not sure	Yes	Yes	Yes	Yes	Yes	Yes	13	87	1	1	Strongly	Strongly agree	Strongly agree	Strongly agree	Strongly agree	Strongly agree	Somewhat agree	Agree	Agree	Agree	Strongly agree	Somewhat disagree	Strongly agree	Strongly agree	Strongly agree	Strongly agree	Disagree	Strongly disagree	Strongly disagree	Strongly disagree	Strongly disagree	Somewhat disagree	Somewhat agree	120
42	3	1	< 6	2	C	0	Not sure	Yes	No	Yes	No	No	Yes	Yes	Yes	No	Not sure	Yes	Yes	Yes	Yes	9	60	2	1	Somewhat	Agree	Agree	Agree	Agree	Agree	Agree	Agree	Agree	Agree	Strongly disagree	Agree	Agree	Agree	Agree	Agree	Agree	Agree	Somewhat agree	Somewhat agree	Strongly agree	Agree	Strongly agree	99
36	3	1	< 6	2	C	1	Yes	No	Not sure	Yes	Yes	Yes	Yes	Yes	Yes	Yes	Yes	Yes	Yes	Yes	Yes	14	93	1	1	Strongly	Strongly agree	Strongly agree	Strongly agree	Agree	Strongly agree	Somewhat disagree	Agree	Agree	Agree	Somewhat disagree	Agree	Agree	Agree	Somewhat agree	Agree	Somewhat disagree	Somewhat agree	Somewhat disagree	Agree	Somewhat agree	Somewhat agree	Agree	105
39	3	2	6-10	1	M	0	Yes	Yes	Yes	Yes	No	Yes	Yes	Yes	Yes	Yes	Yes	Yes	Not sure	Yes	Not sure	10	67	2	1	Somewhat	Strongly agree	Strongly agree	Strongly agree	Somewhat agree	Strongly agree	Strongly agree	Strongly agree	Strongly agree	Strongly agree	Somewhat disagree	Strongly agree	Strongly agree	Strongly agree	Strongly agree	Strongly agree	Strongly agree	Somewhat disagree	Strongly agree	Strongly agree	Strongly agree	Strongly agree	Strongly agree	104
65	5	2	6-10	1	M	1	Not sure	Not sure	Not sure	Not sure	Yes	Not sure	No	Not sure	No	Not sure	No	Not sure	Not sure	Not sure	Yes	2	13	3	0	Agree	Somewhat disagree	Somewhat agree	Somewhat disagree	Somewhat disagree	Somewhat disagree	Somewhat agree	Agree	Somewhat agree	Somewhat agree	Somewhat disagree	Somewhat agree	Somewhat agree	Somewhat agree	Somewhat agree	Somewhat agree	Somewhat disagree	Somewhat disagree	Somewhat disagree	Somewhat disagree	Agree	Somewhat agree	Somewhat agree	87
62	5	5	>20	3	I	1	No	No	Not sure	Yes	Yes	Yes	No	No	No	No	Not sure	Not sure	Not sure	Not sure	No	4	27	3	0	Strongly	Strongly disagree	Somewhat agree	Somewhat agree	Somewhat agree	Somewhat agree	Strongly disagree	Somewhat agree	Disagree	Somewhat agree	Strongly disagree	Strongly disagree	Strongly disagree	Agree	Strongly disagree	Strongly disagree	Agree	Strongly agree	Somewhat agree	Somewhat agree	Somewhat disagree	Agree	Somewhat disagree	62
42	3	2	6-10	1	M	0	Yes	Not sure	Not sure	Yes	Yes	Yes	No	No	Not sure	Yes	Yes	Yes	Yes	Not sure	Yes	9	60	2	1	Somewhat	Somewhat agree	Agree	Agree	Agree	Somewhat agree	Somewhat agree	Somewhat agree	Agree	Agree	Somewhat agree	Agree	Agree	Agree	Agree	Agree	Agree	Somewhat agree	Agree	Somewhat agree	Agree	Agree	Somewhat agree	91
23	1	1	< 6	1	M	0	Yes	No	Yes	Yes	Yes	Yes	Yes	Yes	Yes	Yes	Yes	Yes	Yes	Yes	Yes	14	93	1	1	Strongly	Strongly agree	Strongly agree	Strongly agree	Somewhat agree	Strongly agree	Somewhat disagree	Somewhat agree	Somewhat agree	Somewhat agree	Disagree	Somewhat agree	Somewhat agree	Strongly agree	Agree	Agree	Somewhat disagree	Somewhat agree	Somewhat disagree	Agree	Strongly agree	Strongly agree	Somewhat agree	97
34	2	1	< 6	3	I	0	Not sure	No	Not sure	Yes	Yes	Yes	Not sure	No	Not sure	Yes	Yes	Not sure	Yes	Yes	Yes	9	60	2	1	Agree	Strongly agree	Strongly agree	Strongly agree	Somewhat agree	Somewhat agree	Somewhat disagree	Somewhat agree	Somewhat agree	Agree	Somewhat disagree	Somewhat agree	Somewhat agree	Agree	Somewhat agree	Somewhat agree	Somewhat agree	Strongly agree	Somewhat disagree	Somewhat agree	Strongly agree	Somewhat disagree	Strongly agree	94
63	5	1	< 6	2	C	0	Yes	Not sure	Not sure	Yes	Yes	Yes	Not sure	Not sure	Yes	Yes	Yes	Yes	Yes	Yes	Yes	11	73	2	1	Strongly	Somewhat agree	Agree	Agree	Somewhat disagree	Somewhat agree	Somewhat disagree	Agree	Somewhat agree	Strongly agree	Somewhat agree	Somewhat disagree	Somewhat disagree	Strongly agree	Strongly agree	Agree	Somewhat disagree	Somewhat agree	Somewhat disagree	Somewhat agree	Somewhat disagree	Somewhat disagree	Somewhat disagree	96
27	2	1	< 6	1	M	0	Not sure	Not sure	Not sure	Yes	Yes	Yes	No	No	Yes	No	Yes	Yes	Yes	Yes	Yes	9	60	2	1	Somewhat	Somewhat agree	Somewhat agree	Somewhat agree	Agree	Somewhat agree	Somewhat agree	Somewhat agree	Somewhat agree	Somewhat agree	Somewhat disagree	Somewhat agree	Somewhat agree	Somewhat disagree	Somewhat agree	Agree	Somewhat disagree	Agree	Somewhat agree	Somewhat agree	Agree	Somewhat disagree	Somewhat agree	87
49	4	1	< 6	2	C	1	Yes	No	No	Yes	Yes	Yes	Yes	Yes	Yes	Yes	Yes	Yes	Yes	Yes	Yes	15	100	1	1	Strongly	Strongly agree	Strongly agree	Strongly agree	Agree	Agree	Somewhat agree	Somewhat agree	Somewhat disagree	Agree	Disagree	Agree	Agree	Strongly agree	Strongly agree	Strongly agree	Disagree	Somewhat agree	Disagree	Somewhat disagree	Disagree	Somewhat disagree	Somewhat disagree	112
61	5	1	< 6	1	M	1	Not sure	Not sure	Not sure	Yes	Yes	Yes	Not sure	Not sure	Not sure	Not sure	Not sure	Not sure	Yes	Not sure	Yes	5	33	3	0	Somewhat	Somewhat agree	Somewhat agree	Somewhat agree	Somewhat agree	Agree	Somewhat agree	Somewhat agree	Somewhat agree	Somewhat agree	Somewhat agree	Agree	Somewhat agree	Agree	Somewhat agree	Somewhat agree	Somewhat agree	Somewhat agree	Somewhat agree	Somewhat agree	Somewhat agree	Agree	Somewhat agree	87
45	3	1	< 6	2	C	0	Yes	Not sure	Not sure	Yes	Yes	Yes	Not sure	Yes	Yes	Yes	Yes	Yes	Yes	Yes	Yes	12	80	1	1	Agree	Agree	Strongly agree	Strongly agree	Agree	Agree	Somewhat agree	Somewhat agree	Somewhat agree	Agree	Somewhat agree	Somewhat agree	Somewhat agree	Somewhat agree	Agree	Agree	Somewhat disagree	Somewhat agree	Somewhat agree	Agree	Somewhat agree	Somewhat disagree	Strongly agree	99
22	1	2	6-10	2	C	1	No	No	Not sure	Yes	Yes	Yes	Not sure	Not sure	Not sure	Yes	Not sure	Not sure	Not sure	Not sure	Yes	6	40	3	0	Disagree	Disagree	Strongly agree	Somewhat agree	Somewhat disagree	Strongly agree	Strongly disagree	Strongly disagree	Somewhat agree	Somewhat agree	Somewhat agree	Somewhat agree	Somewhat agree	Agree	Somewhat agree	Agree	Somewhat agree	Agree	Disagree	Agree	Somewhat agree	Disagree	Disagree	80
66	6	1	< 6	2	C	0	Yes	No	Not sure	Yes	Not sure	Yes	No	Not sure	Not sure	Yes	Yes	Yes	Yes	Yes	Yes	10	67	2	1	Somewhat	Somewhat agree	Somewhat agree	Somewhat agree	Somewhat agree	Somewhat agree	Disagree	Somewhat disagree	Somewhat disagree	Disagree	Disagree	Disagree	Somewhat disagree	Somewhat agree	Somewhat agree	Somewhat agree	Somewhat disagree	Agree	Somewhat agree	Somewhat disagree	Somewhat agree	Agree	Disagree	76
69	6	2	6-10	2	C	1	Yes	Not sure	Not sure	Yes	Yes	Yes	Yes	Not sure	Yes	Yes	Yes	Not sure	Not sure	Yes	Yes	10	67	2	1	Somewhat	Somewhat agree	Agree	Somewhat agree	Somewhat disagree	Somewhat agree	Disagree	Somewhat disagree	Somewhat agree	Somewhat agree	Somewhat agree	Somewhat agree	Somewhat agree	Agree	Somewhat agree	Somewhat agree	Somewhat disagree	Somewhat agree	Somewhat disagree	Somewhat disagree	Somewhat agree	Somewhat disagree	Somewhat disagree	86
76	7	1	< 6	1	M	1	Yes	No	Not sure	Yes	Yes	Yes	Not sure	Yes	Yes	Not sure	Yes	Yes	Yes	Yes	Yes	12	80	1	1	Somewhat	Somewhat disagree	Somewhat disagree	Somewhat disagree	Somewhat disagree	Disagree	Agree	Somewhat disagree	Somewhat disagree	Somewhat disagree	Strongly agree	Somewhat disagree	Somewhat disagree	Somewhat disagree	Somewhat disagree	Somewhat disagree	Agree	Somewhat disagree	Somewhat agree	Somewhat agree	Strongly disagree	Strongly disagree	Strongly agree	77
42	3	5	>20	3	I	1	Yes	No	Not sure	Yes	Yes	Yes	Yes	No	Yes	Yes	Yes	Not sure	Yes	Yes	Yes	12	80	1	1	Strongly	Strongly disagree	Strongly disagree	Strongly disagree	Somewhat agree	Disagree	Strongly disagree	Somewhat agree	Somewhat agree	Strongly disagree	Somewhat agree	Strongly agree	Somewhat agree	Strongly disagree	Strongly disagree	Somewhat agree	Strongly agree	Somewhat disagree	Disagree	Agree	Strongly agree	Disagree	Somewhat agree	61
59	5	2	6-10	3	I	1	Yes	Yes	Not sure	Not sure	Not sure	No	Yes	Yes	Not sure	Yes	Not sure	Yes	Not sure	Not sure	Not sure	5	33	3	0	Strongly	Agree	Disagree	Strongly disagree	Agree	Disagree	Strongly disagree	Strongly agree	Somewhat disagree	Strongly agree	Strongly agree	Strongly agree	Strongly agree	Strongly agree	Strongly agree	Strongly agree	Strongly disagree	Strongly disagree	Strongly disagree	Strongly agree	Disagree	Strongly disagree	Strongly disagree	99
63	5	2	6-10	3	I	1	Yes	Not sure	Yes	Yes	Not sure	Yes	Yes	Yes	Yes	Yes	Yes	Yes	Yes	Yes	Not sure	11	73	2	1	Somewhat	Somewhat agree	Agree	Agree	Agree	Agree	Somewhat agree	Agree	Agree	Agree	Somewhat agree	Somewhat agree	Agree	Strongly agree	Strongly agree	Agree	Agree	Agree	Somewhat agree	Agree	Agree	Agree	Agree	94
26	2	1	< 6	1	M	1	No	No	Not sure	Yes	Yes	Yes	No	Yes	Yes	Yes	Yes	Not sure	Yes	Yes	Yes	11	73	2	1	Somewhat	Somewhat agree	Somewhat agree	Agree	Agree	Agree	Somewhat disagree	Somewhat disagree	Somewhat disagree	Somewhat agree	Disagree	Somewhat agree	Somewhat agree	Strongly agree	Somewhat agree	Somewhat agree	Strongly agree	Strongly agree	Strongly agree	Strongly agree	Strongly agree	Strongly agree	Somewhat agree	77
57	5	4	16-20	2	C	0	No	No	Not sure	Yes	Not sure	Yes	No	Not sure	Not sure	Not sure	No	Not sure	Yes	No	Yes	5	33	3	0	Disagree	Disagree	Agree	Agree	Agree	Agree	Disagree	Disagree	Disagree	Disagree	Somewhat agree	Somewhat agree	Disagree	Somewhat agree	Disagree	Somewhat disagree	Disagree	Somewhat disagree	Somewhat disagree	Somewhat disagree	Somewhat disagree	Strongly disagree	Somewhat disagree	80
36	3	1	< 6	1	M	1	Yes	No	Not sure	Not sure	Not sure	Not sure	Not sure	Not sure	Not sure	Not sure	Not sure	Not sure	Not sure	Not sure	Not sure	2	13	3	0	Agree	Agree	Agree	Agree	Agree	Agree	Agree	Agree	Agree	Agree	Disagree	Agree	Agree	Agree	Agree	Agree	Agree	Agree	Agree	Disagree	Agree	Agree	Agree	100
28	2	1	< 6	1	M	0	Yes	Yes	Yes	Yes	Yes	Not sure	Yes	Yes	Yes	Yes	Yes	Not sure	Yes	Yes	No	10	67	2	1	Somewhat	Somewhat disagree	Strongly agree	Agree	Strongly agree	Strongly agree	Somewhat agree	Strongly agree	Strongly agree	Strongly agree	Agree	Agree	Strongly agree	Strongly agree	Strongly agree	Strongly agree	Somewhat agree	Somewhat agree	Strongly agree	Strongly agree	Strongly agree	Somewhat agree	Strongly agree	101
61	5	2	6-10	1	M	1	Yes	Not sure	Not sure	Yes	Yes	Yes	Yes	Yes	Yes	Yes	Yes	Not sure	Yes	Yes	Yes	12	80	1	1	Agree	Agree	Agree	Agree	Agree	Agree	Agree	Agree	Agree	Agree	Somewhat agree	Agree	Agree	Agree	Agree	Agree	Somewhat agree	Somewhat agree	Somewhat disagree	Somewhat disagree	Somewhat agree	Somewhat agree	Agree	103
69	6	4	16-20	3	I	1	Yes	Yes	Yes	Yes	Yes	Not sure	Yes	Yes	Yes	Yes	Yes	Not sure	Yes	Yes	No	10	67	2	1	Somewhat	Somewhat disagree	Strongly agree	Agree	Strongly agree	Strongly agree	Somewhat agree	Strongly agree	Strongly agree	Strongly agree	Agree	Agree	Strongly agree	Strongly agree	Strongly agree	Strongly agree	Somewhat agree	Somewhat agree	Strongly agree	Strongly agree	Strongly agree	Somewhat agree	Strongly agree	101
48	4	1	< 6	1	M	1	Not sure	No	Not sure	Yes	Yes	Yes	No	No	Yes	Yes	No	Not sure	No	No	Yes	7	47	3	0	Somewhat	Somewhat agree	Somewhat agree	Somewhat agree	Somewhat agree	Somewhat agree	Somewhat agree	Agree	Agree	Somewhat agree	Somewhat disagree	Somewhat disagree	Somewhat disagree	Somewhat disagree	Somewhat disagree	Somewhat agree	Somewhat agree	Somewhat disagree	Somewhat disagree	Somewhat disagree	Somewhat agree	Agree	Somewhat agree	86
57	5	1	< 6	1	M	1	Yes	Not sure	Not sure	Yes	Yes	Yes	Yes	Not sure	Not sure	Yes	Not sure	Yes	Yes	Not sure	Yes	9	60	2	1	Agree	Agree	Somewhat agree	Agree	Somewhat agree	Agree	Somewhat disagree	Somewhat agree	Agree	Somewhat agree	Somewhat agree	Somewhat agree	Somewhat agree	Somewhat agree	Agree	Strongly agree	Somewhat disagree	Somewhat agree	Somewhat agree	Somewhat disagree	Somewhat disagree	Somewhat disagree	Somewhat agree	96
26	2	1	< 6	2	C	0	Yes	Yes	Not sure	Yes	Yes	Yes	Yes	Yes	Yes	Yes	Not sure	Yes	Yes	Yes	Yes	12	80	1	1	Somewhat	Strongly agree	Strongly agree	Strongly agree	Strongly agree	Strongly agree	Strongly agree	Strongly agree	Strongly agree	Agree	Somewhat agree	Strongly disagree	Somewhat agree	Strongly agree	Strongly agree	Strongly agree	Agree	Agree	Agree	Strongly agree	Strongly agree	Strongly agree	Strongly agree	98
54	4	1	< 6	2	C	1	Yes	Not sure	Not sure	Yes	Yes	Yes	Not sure	No	Not sure	Yes	Not sure	Not sure	Yes	Yes	Yes	8	53	3	0	Somewhat	Agree	Somewhat agree	Somewhat agree	Somewhat agree	Somewhat agree	Somewhat disagree	Somewhat disagree	Somewhat agree	Somewhat agree	Strongly disagree	Somewhat agree	Somewhat agree	Agree	Agree	Somewhat agree	Somewhat disagree	Agree	Somewhat disagree	Somewhat disagree	Somewhat agree	Somewhat agree	Agree	92
63	5	1	< 6	1	M	1	Yes	No	Not sure	Yes	No	Yes	No	No	Yes	Yes	Yes	Yes	Yes	Yes	Yes	11	73	2	1	Strongly	Strongly agree	Strongly agree	Strongly agree	Agree	Strongly agree	Somewhat disagree	Agree	Agree	Strongly agree	Strongly disagree	Agree	Strongly agree	Strongly agree	Strongly agree	Strongly agree	Strongly disagree	Strongly disagree	Disagree	Disagree	Disagree	Strongly agree	Agree	122
31	2	1	< 6	2	C	0	Not sure	No	Not sure	Yes	Yes	Yes	Yes	Not sure	Yes	Yes	Yes	Yes	Yes	Yes	Yes	12	80	1	1	Somewhat	Somewhat agree	Agree	Agree	Somewhat agree	Strongly agree	Somewhat disagree	Somewhat agree	Somewhat agree	Somewhat agree	Agree	Somewhat agree	Somewhat agree	Strongly agree	Agree	Agree	Strongly agree	Agree	Somewhat agree	Agree	Agree	Strongly agree	Somewhat disagree	83
23	1	1	< 6	1	M	0	No	Not sure	Not sure	Yes	Yes	Yes	No	No	Yes	No	Yes	Yes	Yes	Yes	Yes	9	60	2	1	Disagree	Somewhat agree	Somewhat agree	Somewhat agree	Disagree	Somewhat agree	Disagree	Disagree	Disagree	Somewhat agree	Disagree	Disagree	Disagree	Disagree	Somewhat agree	Somewhat agree	Somewhat agree	Strongly agree	Strongly agree	Strongly agree	Strongly agree	Strongly agree	Somewhat agree	61
67	6	1	< 6	3	I	0	Yes	No	Not sure	Yes	Yes	Yes	Not sure	No	Yes	Yes	No	Yes	Yes	Yes	Yes	11	73	2	1	Agree	Agree	Strongly agree	Strongly agree	Agree	Agree	Agree	Agree	Agree	Agree	Somewhat agree	Strongly agree	Strongly agree	Strongly agree	Agree	Agree	Strongly agree	Strongly agree	Agree	Agree	Agree	Strongly agree	Agree	97
58	5	2	6-10	1	M	0	Yes	No	Not sure	Yes	Not sure	Yes	No	No	Not sure	Yes	Yes	Yes	Yes	Yes	Yes	10	67	2	1	Somewhat	Somewhat disagree	Somewhat agree	Somewhat disagree	Somewhat disagree	Somewhat disagree	Somewhat disagree	Disagree	Disagree	Disagree	Disagree	Somewhat disagree	Somewhat disagree	Somewhat agree	Somewhat disagree	Disagree	Agree	Agree	Somewhat disagree	Somewhat disagree	Somewhat disagree	Somewhat disagree	Somewhat disagree	71
56	5	1	< 6	1	M	0	Yes	Not sure	Not sure	Yes	Yes	Yes	Not sure	Not sure	Not sure	Not sure	Not sure	Not sure	Yes	Yes	Yes	7	47	3	0	Agree	Agree	Agree	Agree	Agree	Agree	Somewhat agree	Agree	Agree	Agree	Somewhat agree	Agree	Agree	Agree	Agree	Agree	Somewhat agree	Somewhat agree	Somewhat agree	Somewhat agree	Agree	Agree	Agree	98
50	4	1	< 6	1	M	0	Yes	Not sure	Not sure	Yes	Yes	Yes	Yes	Yes	Yes	Yes	Yes	Yes	Yes	Yes	Yes	13	87	1	1	Strongly	Strongly agree	Strongly agree	Strongly agree	Strongly agree	Strongly agree	Somewhat agree	Agree	Agree	Agree	Somewhat agree	Agree	Agree	Agree	Agree	Agree	Agree	Somewhat agree	Agree	Somewhat agree	Somewhat agree	Agree	Agree	103
34	2	2	6-10	1	M	1	Yes	Not sure	Not sure	Yes	Yes	Yes	Not sure	Yes	Yes	Yes	Yes	Yes	Yes	Yes	Yes	12	80	1	1	Agree	Agree	Agree	Agree	Agree	Agree	Agree	Somewhat agree	Agree	Agree	Somewhat agree	Agree	Somewhat agree	Agree	Agree	Agree	Somewhat agree	Somewhat agree	Somewhat disagree	Somewhat disagree	Somewhat disagree	Somewhat agree	Somewhat agree	101
57	5	2	6-10	3	I	0	Yes	Yes	Not sure	Not sure	Yes	Yes	Not sure	Yes	Yes	Yes	Yes	Yes	Yes	Yes	Yes	11	73	2	1	Agree	Agree	Agree	Agree	Agree	Agree	Agree	Agree	Agree	Agree	Agree	Agree	Agree	Agree	Somewhat agree	Agree	Agree	Agree	Agree	Agree	Somewhat disagree	Somewhat disagree	Somewhat disagree	95
58	5	2	6-10	4	O	0	No	No	Not sure	Yes	Yes	Not sure	No	Not sure	No	No	No	No	No	No	Yes	4	27	3	0	Strongly	Strongly disagree	Strongly disagree	Strongly disagree	Disagree	Disagree	Disagree	Disagree	Disagree	Disagree	Disagree	Disagree	Disagree	Disagree	Disagree	Disagree	Agree	Agree	Disagree	Disagree	Somewhat agree	Agree	Somewhat agree	54
37	3	1	< 6	1	M	0	Yes	No	Not sure	Yes	Yes	Yes	Yes	No	Yes	Yes	Yes	Yes	Yes	Yes	No	12	80	1	1	Strongly	Strongly agree	Strongly agree	Strongly agree	Somewhat disagree	Strongly agree	Somewhat disagree	Agree	Strongly agree	Agree	Agree	Agree	Strongly agree	Strongly agree	Strongly agree	Agree	Agree	Disagree	Somewhat agree	Agree	Somewhat disagree	Disagree	Disagree	105
36	3	1	< 6	1	M	0	Yes	Not sure	Not sure	Yes	Yes	Yes	Not sure	No	No	Yes	Yes	Not sure	Yes	Yes	Yes	9	60	2	1	Strongly	Agree	Agree	Somewhat disagree	Agree	Agree	Agree	Agree	Agree	Agree	Somewhat agree	Agree	Agree	Agree	Agree	Agree	Somewhat disagree	Agree	Somewhat disagree	Somewhat disagree	Somewhat disagree	Somewhat disagree	Somewhat disagree	102
42	3	1	< 6	3	I	0	Yes	No	Not sure	Yes	Yes	Yes	Yes	No	Yes	Yes	Yes	Yes	Yes	Yes	No	12	80	1	1	Somewhat	Disagree	Strongly agree	Strongly agree	Strongly agree	Strongly agree	Disagree	Strongly agree	Strongly agree	Strongly agree	Agree	Disagree	Strongly agree	Strongly agree	Strongly agree	Agree	Agree	Strongly agree	Strongly agree	Agree	Strongly agree	Disagree	Strongly agree	94
33	2	1	< 6	2	C	0	Yes	Not sure	Not sure	Yes	Yes	Yes	Not sure	No	No	No	Yes	Not sure	Not sure	Not sure	Yes	6	40	3	0	Agree	Somewhat disagree	Somewhat agree	Somewhat agree	Somewhat agree	Somewhat agree	Disagree	Disagree	Somewhat disagree	Somewhat agree	Disagree	Disagree	Disagree	Somewhat agree	Somewhat agree	Somewhat agree	Somewhat disagree	Somewhat agree	Somewhat agree	Somewhat agree	Agree	Agree	Somewhat agree	77
35	2	2	6-10	3	I	1	Yes	Not sure	Not sure	Yes	Yes	Yes	Not sure	Not sure	Not sure	Not sure	Yes	Yes	Yes	Yes	Yes	9	60	2	1	Strongly	Strongly agree	Strongly agree	Strongly agree	Strongly agree	Strongly agree	Somewhat disagree	Somewhat agree	Agree	Agree	Agree	Agree	Agree	Strongly agree	Strongly agree	Strongly agree	Agree	Agree	Somewhat disagree	Strongly agree	Strongly agree	Strongly agree	Agree	99
31	2	2	6-10	1	M	1	Yes	No	No	Yes	Yes	No	Not sure	Yes	Yes	Yes	Not sure	Yes	Not sure	Not sure	Yes	10	67	2	1	Somewhat	Somewhat agree	Somewhat disagree	Somewhat agree	Somewhat disagree	Somewhat agree	Somewhat disagree	Somewhat agree	Disagree	Somewhat disagree	Somewhat agree	Somewhat disagree	Somewhat agree	Somewhat disagree	Disagree	Somewhat disagree	Somewhat agree	Disagree	Somewhat disagree	Somewhat agree	Somewhat agree	Somewhat disagree	Disagree	75
32	2	2	6-10	1	M	0	Yes	Not sure	Not sure	Yes	No	Yes	Not sure	Not sure	Not sure	Yes	Yes	Yes	Yes	Yes	Not sure	8	53	3	0	Agree	Agree	Agree	Strongly agree	Strongly agree	Strongly agree	Strongly agree	Agree	Agree	Agree	Agree	Agree	Agree	Agree	Agree	Strongly agree	Strongly agree	Agree	Strongly agree	Somewhat disagree	Somewhat agree	Somewhat agree	Somewhat disagree	99
42	3	1	< 6	3	I	0	Yes	No	Not sure	Yes	Yes	Yes	Yes	No	Yes	Yes	Yes	Yes	Yes	Yes	No	12	80	1	1	Strongly	Strongly agree	Strongly agree	Strongly agree	Somewhat disagree	Strongly agree	Somewhat disagree	Agree	Strongly agree	Agree	Agree	Strongly agree	Strongly agree	Strongly agree	Strongly agree	Agree	Agree	Disagree	Somewhat agree	Agree	Somewhat disagree	Disagree	Disagree	106
41	3	1	< 6	1	M	0	No	Not sure	Not sure	Yes	Yes	Yes	No	No	No	No	Yes	Not sure	No	Not sure	Yes	5	33	3	0	Somewhat	Somewhat disagree	Somewhat agree	Agree	Agree	Agree	Somewhat agree	Somewhat agree	Somewhat disagree	Somewhat agree	Somewhat agree	Somewhat disagree	Somewhat disagree	Somewhat disagree	Somewhat agree	Somewhat agree	Somewhat disagree	Somewhat agree	Somewhat disagree	Somewhat agree	Somewhat disagree	Somewhat agree	Somewhat agree	86
42	3	2	6-10	1	M	1	Not sure	Not sure	Not sure	Yes	Yes	Yes	Not sure	Not sure	Yes	Yes	Yes	Yes	Yes	Yes	Yes	10	67	2	1	Somewhat	Somewhat agree	Somewhat agree	Somewhat agree	Somewhat agree	Somewhat agree	Somewhat agree	Somewhat agree	Somewhat agree	Somewhat agree	Somewhat disagree	Somewhat disagree	Somewhat disagree	Somewhat agree	Somewhat agree	Agree	Agree	Agree	Somewhat disagree	Somewhat disagree	Somewhat agree	Disagree	Disagree	85
65	5	1	< 6	3	I	0	Yes	Not sure	Not sure	Yes	Yes	Yes	Yes	No	Yes	Yes	Yes	Yes	Yes	Yes	Yes	12	80	1	1	Strongly	Strongly agree	Strongly agree	Agree	Agree	Strongly agree	Somewhat disagree	Agree	Agree	Strongly agree	Agree	Strongly agree	Strongly agree	Strongly agree	Strongly agree	Strongly agree	Disagree	Disagree	Disagree	Strongly agree	Disagree	Strongly disagree	Strongly disagree	113
65	5	1	< 6	1	M	1	Yes	No	Not sure	Yes	Yes	Yes	Yes	Yes	Yes	Yes	Yes	Yes	Yes	Yes	Yes	14	93	1	1	Agree	Agree	Agree	Agree	Agree	Agree	Somewhat agree	Agree	Somewhat agree	Agree	Somewhat agree	Agree	Agree	Agree	Agree	Agree	Somewhat agree	Somewhat agree	Somewhat disagree	Agree	Somewhat agree	Somewhat disagree	Somewhat agree	99
63	5	1	< 6	1	M	1	Not sure	Not sure	Not sure	Not sure	Yes	Yes	Not sure	Yes	Yes	Not sure	Yes	Yes	Yes	Yes	Yes	9	60	2	1	Agree	Agree	Agree	Agree	Agree	Agree	Somewhat agree	Somewhat agree	Agree	Agree	Somewhat agree	Agree	Strongly agree	Strongly agree	Agree	Strongly agree	Strongly agree	Somewhat disagree	Somewhat disagree	Somewhat disagree	Strongly agree	Agree	Somewhat disagree	98
49	4	1	< 6	2	C	0	Yes	Not sure	Yes	Yes	Yes	Yes	Not sure	No	Yes	Yes	Yes	Yes	Yes	Yes	No	10	67	2	1	Agree	Somewhat agree	Agree	Agree	Somewhat agree	Strongly agree	Somewhat disagree	Somewhat agree	Agree	Somewhat agree	Somewhat disagree	Agree	Agree	Agree	Agree	Agree	Somewhat disagree	Somewhat disagree	Somewhat disagree	Somewhat agree	Somewhat disagree	Disagree	Somewhat agree	102
69	6	5	>20	3	I	1	No	Not sure	Not sure	Yes	Not sure	Not sure	Not sure	Not sure	Not sure	Not sure	Not sure	Not sure	Not sure	Not sure	Not sure	1	7	3	0	Somewhat	Somewhat disagree	Somewhat agree	Somewhat agree	Somewhat agree	Somewhat agree	Somewhat disagree	Somewhat disagree	Somewhat disagree	Somewhat agree	Disagree	Disagree	Disagree	Somewhat disagree	Somewhat disagree	Somewhat agree	Somewhat agree	Somewhat agree	Somewhat agree	Somewhat agree	Somewhat disagree	Somewhat disagree	Somewhat agree	78
22	1	1	< 6	1	M	0	No	Not sure	Yes	Yes	Yes	No	No	No	No	No	No	No	Not sure	Yes	Not sure	3	20	3	0	Somewhat	Somewhat agree	Agree	Agree	Agree	Somewhat agree	Somewhat disagree	Somewhat disagree	Agree	Somewhat agree	Somewhat disagree	Somewhat agree	Somewhat agree	Agree	Somewhat agree	Somewhat agree	Somewhat disagree	Somewhat agree	Somewhat agree	Somewhat agree	Somewhat agree	Agree	Somewhat agree	88
65	5	5	>20	2	C	0	Not sure	No	Not sure	Yes	Not sure	Not sure	Not sure	Not sure	Yes	Not sure	Yes	Yes	Yes	Yes	Yes	8	53	3	0	Somewhat	Somewhat disagree	Somewhat agree	Somewhat agree	Somewhat disagree	Somewhat agree	Somewhat disagree	Somewhat disagree	Somewhat agree	Somewhat agree	Strongly disagree	Somewhat agree	Somewhat agree	Somewhat agree	Somewhat disagree	Somewhat agree	Agree	Agree	Agree	Strongly agree	Strongly agree	Strongly agree	Somewhat agree	74
79	7	5	>20	3	I	1	Yes	Not sure	Not sure	Yes	Not sure	Not sure	Yes	No	Yes	Yes	Yes	Yes	Not sure	Not sure	No	7	47	3	0	Strongly	Strongly agree	Strongly agree	Strongly agree	Somewhat disagree	Strongly agree	Somewhat disagree	Agree	Strongly agree	Agree	Agree	Agree	Strongly agree	Strongly agree	Strongly agree	Agree	Agree	Disagree	Somewhat agree	Agree	Somewhat disagree	Disagree	Disagree	105
64	5	1	< 6	1	M	1	Yes	Not sure	Not sure	Yes	Yes	Yes	Not sure	Yes	Yes	Not sure	Not sure	Not sure	Not sure	Not sure	Not sure	6	40	3	0	Somewhat	Agree	Strongly agree	Agree	Agree	Agree	Disagree	Somewhat agree	Somewhat agree	Agree	Disagree	Somewhat disagree	Somewhat agree	Agree	Agree	Agree	Somewhat agree	Agree	Somewhat agree	Somewhat agree	Somewhat disagree	Somewhat agree	Agree	95
46	4	1	< 6	1	M	0	Yes	No	Not sure	Yes	Yes	Yes	Yes	Yes	Yes	Not sure	Not sure	Not sure	Not sure	Not sure	Not sure	8	53	3	0	Somewhat	Agree	Strongly agree	Agree	Agree	Agree	Disagree	Somewhat agree	Somewhat agree	Agree	Disagree	Somewhat disagree	Somewhat agree	Agree	Agree	Agree	Somewhat agree	Agree	Somewhat agree	Somewhat agree	Somewhat disagree	Somewhat agree	Agree	95
42	3	1	< 6	1	M	1	Yes	No	Not sure	Yes	Yes	Yes	No	No	Yes	Yes	Yes	No	Yes	No	No	9	60	2	1	Somewhat	Somewhat agree	Agree	Agree	Somewhat agree	Somewhat disagree	Somewhat disagree	Somewhat disagree	Somewhat disagree	Somewhat agree	Somewhat disagree	Agree	Agree	Agree	Somewhat agree	Somewhat disagree	Strongly agree	Strongly agree	Somewhat disagree	Strongly agree	Strongly agree	Strongly agree	Somewhat agree	77
53	4	1	< 6	3	I	1	No	No	Yes	Yes	Yes	Not sure	No	No	Yes	Yes	Yes	Yes	Yes	Yes	Yes	10	67	2	1	Somewhat	Somewhat agree	Agree	Agree	Somewhat agree	Somewhat disagree	Somewhat disagree	Somewhat disagree	Somewhat disagree	Somewhat agree	Somewhat disagree	Agree	Agree	Agree	Somewhat agree	Somewhat disagree	Strongly agree	Strongly agree	Somewhat disagree	Strongly agree	Strongly agree	Strongly agree	Somewhat agree	77
42	3	1	< 6	2	C	1	Not sure	Not sure	Not sure	Yes	Yes	Yes	Not sure	Not sure	Yes	Not sure	Yes	Yes	Yes	Yes	Yes	9	60	2	1	Somewhat	Agree	Agree	Somewhat agree	Strongly disagree	Somewhat disagree	Strongly disagree	Strongly disagree	Strongly disagree	Strongly disagree	Strongly disagree	Somewhat agree	Somewhat agree	Strongly agree	Somewhat agree	Somewhat disagree	Strongly agree	Strongly agree	Somewhat disagree	Strongly agree	Strongly agree	Strongly agree	Somewhat agree	66
53	4	2	6-10	2	C	0	No	Not sure	Not sure	Not sure	Not sure	Not sure	Not sure	Not sure	Not sure	Not sure	Not sure	Not sure	Not sure	Not sure	Not sure	0	0	3	0	Strongly	Strongly disagree	Strongly disagree	Strongly disagree	Strongly disagree	Strongly disagree	Strongly disagree	Strongly disagree	Strongly disagree	Strongly disagree	Strongly disagree	Strongly disagree	Strongly disagree	Strongly disagree	Strongly disagree	Strongly disagree	Strongly disagree	Strongly disagree	Somewhat agree	Strongly disagree	Strongly disagree	Strongly disagree	Strongly agree	65
67	6	1	< 6	1	M	1	No	Not sure	Not sure	Not sure	Not sure	Not sure	Not sure	Not sure	Not sure	Not sure	Not sure	Not sure	Not sure	Not sure	Not sure	0	0	3	0	Strongly	Strongly disagree	Strongly disagree	Strongly disagree	Strongly disagree	Strongly disagree	Strongly agree	Strongly disagree	Strongly disagree	Strongly disagree	Strongly disagree	Strongly disagree	Strongly disagree	Strongly disagree	Strongly disagree	Strongly disagree	Strongly disagree	Strongly disagree	Somewhat agree	Strongly disagree	Strongly disagree	Strongly disagree	Strongly agree	70
58	5	5	>20	1	M	1	Yes	No	Not sure	Yes	Yes	Yes	No	Yes	Yes	Yes	Yes	Yes	Yes	Yes	No	12	80	1	1	Strongly	Strongly agree	Strongly agree	Strongly agree	Somewhat disagree	Strongly agree	Disagree	Somewhat agree	Somewhat agree	Somewhat agree	Disagree	Strongly agree	Strongly agree	Strongly agree	Strongly agree	Strongly agree	Somewhat agree	Somewhat disagree	Somewhat disagree	Disagree	Disagree	Somewhat disagree	Somewhat agree	111
68	6	5	>20	1	M	0	Not sure	No	Not sure	Yes	Yes	No	No	No	Not sure	No	Not sure	Not sure	Yes	Yes	Yes	6	40	3	0	Disagree	Somewhat agree	Somewhat disagree	Somewhat disagree	Somewhat disagree	Somewhat agree	Agree	Disagree	Disagree	Disagree	Strongly disagree	Strongly disagree	Disagree	Disagree	Somewhat disagree	Somewhat disagree	Agree	Agree	Somewhat disagree	Agree	Agree	Strongly agree	Strongly agree	66
64	5	1	< 6	1	M	0	Yes	No	Not sure	Yes	Not sure	Yes	No	Yes	Yes	Yes	No	No	Yes	Yes	Yes	10	67	2	1	Somewhat	Somewhat agree	Somewhat agree	Somewhat agree	Somewhat agree	Somewhat agree	Disagree	Somewhat agree	Somewhat agree	Somewhat agree	Disagree	Strongly agree	Strongly agree	Strongly agree	Strongly agree	Agree	Disagree	Disagree	Disagree	Disagree	Strongly agree	Strongly agree	Agree	99
32	2	1	< 6	2	C	0	Yes	No	Not sure	Yes	Yes	Yes	Not sure	Yes	Yes	Yes	Yes	Yes	Yes	Yes	Yes	13	87	1	1	Strongly	Strongly agree	Strongly agree	Strongly agree	Somewhat agree	Strongly agree	Somewhat disagree	Agree	Agree	Agree	Strongly disagree	Agree	Agree	Strongly agree	Strongly agree	Strongly agree	Somewhat disagree	Somewhat agree	Disagree	Agree	Agree	Somewhat agree	Somewhat disagree	108
43	3	1	< 6	4	O	1	Yes	Not sure	Not sure	Yes	Yes	Yes	Not sure	Not sure	Not sure	Not sure	Not sure	Not sure	Yes	Yes	Yes	7	47	3	0	Agree	Agree	Agree	Agree	Somewhat agree	Agree	Somewhat disagree	Somewhat disagree	Somewhat agree	Disagree	Somewhat disagree	Agree	Agree	Strongly agree	Agree	Agree	Disagree	Somewhat agree	Disagree	Disagree	Somewhat disagree	Disagree	Somewhat disagree	101
76	7	5	>20	1	M	0	Yes	Not sure	Not sure	Yes	Not sure	Yes	Not sure	Yes	Yes	Yes	Yes	Yes	Yes	Yes	Yes	11	73	2	1	Agree	Agree	Agree	Agree	Agree	Agree	Agree	Agree	Agree	Agree	Agree	Somewhat agree	Somewhat agree	Somewhat agree	Somewhat agree	Agree	Somewhat disagree	Somewhat disagree	Somewhat disagree	Somewhat disagree	Somewhat disagree	Somewhat agree	Somewhat agree	100
42	3	1	< 6	2	C	0	Yes	Not sure	Not sure	Yes	Not sure	Yes	Not sure	Not sure	Not sure	Yes	Yes	Yes	Yes	Yes	Yes	9	60	2	1	Agree	Agree	Agree	Somewhat agree	Somewhat disagree	Somewhat agree	Somewhat disagree	Somewhat disagree	Somewhat agree	Somewhat agree	Somewhat agree	Somewhat agree	Somewhat agree	Somewhat agree	Somewhat agree	Somewhat agree	Somewhat disagree	Somewhat agree	Somewhat disagree	Somewhat disagree	Somewhat disagree	Somewhat disagree	Somewhat disagree	89
76	7	4	16-20	3	I	0	Yes	Yes	Not sure	Yes	Yes	Yes	No	Not sure	Yes	Yes	Yes	Yes	Not sure	Yes	Yes	10	67	2	1	Agree	Strongly agree	Agree	Agree	Agree	Agree	Agree	Agree	Somewhat agree	Disagree	Somewhat disagree	Agree	Agree	Agree	Agree	Agree	Agree	Agree	Agree	Agree	Agree	Agree	Somewhat disagree	91
54	4	5	>20	1	M	0	Not sure	Not sure	Yes	Yes	Yes	Not sure	Not sure	Not sure	Yes	No	Yes	Yes	Yes	Yes	Yes	8	53	3	0	Somewhat	Strongly agree	Strongly agree	Strongly agree	Strongly agree	Strongly agree	Agree	Somewhat agree	Somewhat agree	Strongly agree	Somewhat disagree	Somewhat disagree	Strongly agree	Strongly agree	Agree	Strongly agree	Agree	Agree	Disagree	Disagree	Somewhat disagree	Strongly agree	Somewhat agree	106
50	4	4	16-20	1	M	0	Not sure	Not sure	Not sure	Not sure	Not sure	Yes	Not sure	Not sure	Not sure	Not sure	Yes	Yes	Yes	Yes	Yes	6	40	3	0	Agree	Disagree	Agree	Agree	Agree	Agree	Agree	Agree	Agree	Agree	Somewhat agree	Agree	Agree	Agree	Somewhat agree	Agree	Somewhat agree	Somewhat agree	Somewhat agree	Somewhat agree	Agree	Agree	Somewhat disagree	93
70	6	1	< 6	1	M	1	Not sure	Yes	Not sure	Yes	Not sure	Not sure	Not sure	Not sure	Not sure	Yes	Yes	Not sure	No	No	Yes	4	27	3	0	Somewhat	Somewhat disagree	Somewhat disagree	Somewhat disagree	Somewhat disagree	Somewhat disagree	Somewhat disagree	Somewhat disagree	Somewhat disagree	Somewhat disagree	Somewhat disagree	Somewhat disagree	Somewhat disagree	Disagree	Somewhat disagree	Somewhat disagree	Somewhat disagree	Somewhat disagree	Somewhat disagree	Disagree	Strongly disagree	Strongly disagree	Strongly disagree	78
61	5	4	16-20	1	M	1	Yes	Yes	Yes	Not sure	Yes	Yes	Yes	Yes	Yes	Yes	Yes	Yes	Yes	Yes	Yes	12	80	1	1	Agree	Agree	Agree	Agree	Agree	Agree	Agree	Agree	Agree	Agree	Somewhat agree	Agree	Agree	Somewhat agree	Somewhat agree	Agree	Somewhat agree	Somewhat agree	Somewhat agree	Agree	Agree	Agree	Somewhat agree	95
82	7	5	>20	3	I	1	No	Yes	No	No	Yes	No	Yes	Yes	Yes	Yes	Yes	No	Yes	Yes	Yes	10	67	2	1	Strongly	Strongly disagree	Strongly disagree	Strongly disagree	Strongly agree	Strongly agree	Strongly disagree	Strongly agree	Strongly agree	Strongly agree	Strongly disagree	Strongly agree	Strongly agree	Strongly agree	Strongly agree	Strongly disagree	Strongly disagree	Strongly agree	Strongly disagree	Strongly agree	Strongly disagree	Disagree	Strongly agree	97
45	3	1	< 6	1	M	0	Not sure	Yes	Not sure	Yes	Yes	Yes	Not sure	Not sure	Yes	Yes	Yes	Yes	Yes	Yes	Yes	10	67	2	1	Agree	Agree	Agree	Agree	Agree	Agree	Agree	Agree	Agree	Agree	Agree	Somewhat agree	Agree	Somewhat agree	Somewhat agree	Agree	Agree	Somewhat agree	Somewhat agree	Somewhat agree	Somewhat agree	Agree	Somewhat agree	94
43	3	1	< 6	1	M	0	Yes	Not sure	Not sure	Yes	Yes	Yes	Not sure	Not sure	Not sure	Not sure	Not sure	Not sure	Yes	Yes	Yes	7	47	3	0	Agree	Agree	Agree	Agree	Somewhat agree	Agree	Somewhat disagree	Somewhat disagree	Somewhat agree	Disagree	Somewhat disagree	Agree	Agree	Strongly agree	Agree	Agree	Disagree	Somewhat agree	Disagree	Disagree	Somewhat disagree	Disagree	Somewhat disagree	101
34	2	2	6-10	2	C	0	No	Not sure	Not sure	Yes	Yes	No	No	No	Not sure	Yes	Yes	No	Yes	Yes	Yes	7	47	3	0	Disagree	Disagree	Somewhat agree	Somewhat disagree	Disagree	Disagree	Disagree	Disagree	Disagree	Disagree	Disagree	Agree	Agree	Somewhat agree	Disagree	Disagree	Somewhat agree	Strongly agree	Somewhat agree	Strongly agree	Somewhat agree	Somewhat agree	Somewhat agree	64
60	5	2	6-10	1	M	0	Yes	Not sure	Not sure	Yes	Yes	Not sure	Not sure	Not sure	Not sure	Not sure	Not sure	Not sure	Not sure	Not sure	Yes	4	27	3	0	Somewhat	Somewhat agree	Somewhat agree	Somewhat disagree	Somewhat agree	Somewhat agree	Somewhat agree	Somewhat agree	Somewhat agree	Somewhat agree	Somewhat disagree	Agree	Agree	Somewhat agree	Somewhat agree	Somewhat agree	Somewhat disagree	Somewhat agree	Somewhat agree	Somewhat disagree	Somewhat agree	Somewhat agree	Somewhat disagree	88
43	3	5	>20	1	M	0	Not sure	Not sure	Not sure	Yes	Not sure	Not sure	Not sure	Not sure	Not sure	Not sure	Not sure	Not sure	Not sure	Not sure	Yes	2	13	3	0	Strongly	Somewhat agree	Agree	Somewhat agree	Somewhat agree	Somewhat agree	Somewhat disagree	Somewhat disagree	Somewhat disagree	Somewhat disagree	Somewhat disagree	Somewhat disagree	Somewhat agree	Somewhat agree	Somewhat agree	Somewhat agree	Somewhat agree	Somewhat agree	Somewhat agree	Somewhat agree	Somewhat agree	Somewhat agree	Somewhat disagree	83
56	5	1	< 6	3	I	1	Yes	Not sure	Yes	Yes	Not sure	Not sure	Not sure	Yes	Yes	Yes	Yes	Yes	Yes	Yes	Yes	10	67	2	1	Strongly	Strongly agree	Somewhat agree	Strongly agree	Strongly agree	Strongly agree	Strongly agree	Somewhat agree	Strongly agree	Strongly agree	Disagree	Strongly agree	Strongly agree	Strongly agree	Strongly agree	Strongly agree	Strongly agree	Strongly agree	Strongly agree	Strongly agree	Strongly agree	Strongly agree	Strongly agree	103
35	2	1	< 6	2	C	0	Not sure	Not sure	Not sure	Yes	Yes	Yes	Not sure	Not sure	Yes	Yes	Yes	Yes	Yes	Yes	Yes	10	67	2	1	Agree	Somewhat agree	Agree	Agree	Agree	Agree	Somewhat agree	Somewhat agree	Somewhat disagree	Somewhat agree	Disagree	Disagree	Disagree	Somewhat disagree	Somewhat agree	Somewhat agree	Somewhat agree	Disagree	Somewhat disagree	Disagree	Somewhat agree	Disagree	Somewhat disagree	92
60	5	1	< 6	3	I	0	No	Not sure	Not sure	Not sure	Yes	Not sure	Not sure	Not sure	Not sure	Not sure	Yes	Yes	Yes	Yes	Yes	6	40	3	0	Disagree	Somewhat disagree	Somewhat agree	Somewhat agree	Disagree	Somewhat agree	Strongly disagree	Strongly disagree	Strongly disagree	Strongly disagree	Somewhat disagree	Strongly disagree	Strongly disagree	Somewhat disagree	Somewhat disagree	Disagree	Strongly agree	Strongly agree	Somewhat agree	Somewhat agree	Strongly agree	Strongly agree	Somewhat agree	51
74	6	2	6-10	2	C	0	No	No	Not sure	Yes	Yes	No	No	Not sure	Yes	No	Not sure	Not sure	Yes	Not sure	Not sure	5	33	3	0	Strongly	Disagree	Disagree	Disagree	Disagree	Disagree	Somewhat disagree	Disagree	Disagree	Disagree	Disagree	Somewhat disagree	Somewhat disagree	Disagree	Disagree	Disagree	Somewhat disagree	Strongly agree	Somewhat disagree	Somewhat disagree	Disagree	Strongly disagree	Disagree	63
75	6	1	< 6	2	C	0	Not sure	Not sure	Not sure	Yes	Yes	Yes	No	No	No	Not sure	Not sure	Not sure	Not sure	Not sure	Yes	4	27	3	0	Somewhat	Somewhat agree	Somewhat agree	Somewhat disagree	Somewhat agree	Somewhat agree	Somewhat agree	Somewhat agree	Somewhat agree	Somewhat agree	Somewhat disagree	Agree	Agree	Somewhat agree	Somewhat agree	Somewhat agree	Somewhat disagree	Somewhat agree	Somewhat agree	Somewhat disagree	Somewhat agree	Somewhat agree	Somewhat disagree	88
20	1	1	< 6	2	C	0	Yes	No	Not sure	Yes	Yes	Yes	Yes	Yes	Yes	Yes	Yes	Not sure	Yes	Not sure	Yes	12	80	1	1	Strongly	Strongly agree	Strongly agree	Strongly agree	Strongly agree	Strongly agree	Agree	Agree	Agree	Strongly agree	Strongly agree	Somewhat disagree	Strongly agree	Somewhat agree	Strongly agree	Strongly agree	Agree	Agree	Strongly agree	Strongly agree	Agree	Agree	Strongly agree	99
59	5	2	6-10	3	I	0	Yes	Not sure	Not sure	Yes	Not sure	Yes	Not sure	Yes	Yes	Yes	Yes	Yes	Yes	Yes	Yes	11	73	2	1	Somewhat	Somewhat disagree	Somewhat disagree	Somewhat disagree	Somewhat disagree	Somewhat disagree	Agree	Agree	Somewhat disagree	Somewhat disagree	Somewhat disagree	Somewhat disagree	Somewhat disagree	Somewhat disagree	Somewhat disagree	Somewhat disagree	Somewhat disagree	Somewhat disagree	Agree	Somewhat disagree	Somewhat disagree	Strongly disagree	Somewhat disagree	80
56	5	1	< 6	3	I	0	Not sure	Not sure	Not sure	Yes	Yes	Yes	No	Not sure	Not sure	Not sure	Not sure	Not sure	Not sure	Yes	Yes	5	33	3	0	Somewhat	Somewhat agree	Somewhat agree	Somewhat agree	Somewhat agree	Somewhat agree	Somewhat disagree	Somewhat disagree	Somewhat agree	Somewhat agree	Somewhat disagree	Agree	Somewhat agree	Somewhat agree	Somewhat agree	Somewhat agree	Somewhat disagree	Somewhat disagree	Somewhat disagree	Somewhat agree	Somewhat disagree	Disagree	Somewhat agree	91
56	5	2	6-10	1	M	0	Yes	Yes	No	No	Yes	Yes	Yes	Not sure	Yes	Yes	Yes	Not sure	Yes	Yes	Yes	11	73	2	1	Somewhat	Somewhat disagree	Somewhat disagree	Somewhat disagree	Somewhat disagree	Somewhat disagree	Somewhat agree	Somewhat agree	Somewhat agree	Somewhat agree	Somewhat disagree	Agree	Agree	Somewhat agree	Somewhat agree	Somewhat agree	Somewhat disagree	Somewhat agree	Somewhat agree	Somewhat disagree	Somewhat agree	Somewhat agree	Somewhat disagree	83
64	5	2	6-10	1	M	1	Yes	Yes	Yes	Yes	Yes	Yes	Yes	Yes	Yes	Yes	Yes	Yes	Yes	Yes	Yes	13	87	1	1	Strongly	Strongly agree	Strongly agree	Strongly agree	Strongly agree	Strongly agree	Strongly agree	Strongly agree	Strongly agree	Strongly agree	Strongly agree	Strongly agree	Strongly agree	Strongly agree	Strongly agree	Strongly agree	Disagree	Disagree	Disagree	Disagree	Strongly agree	Somewhat disagree	Somewhat disagree	119
41	3	1	< 6	1	M	1	Not sure	Yes	Not sure	Yes	Yes	Yes	Yes	Yes	Yes	Yes	Yes	Yes	Yes	Yes	No	11	73	2	1	Strongly	Strongly agree	Strongly agree	Strongly agree	Strongly agree	Strongly agree	Disagree	Strongly agree	Strongly agree	Strongly agree	Strongly agree	Somewhat disagree	Somewhat disagree	Strongly disagree	Strongly agree	Strongly agree	Somewhat disagree	Strongly disagree	Somewhat disagree	Strongly disagree	Strongly agree	Somewhat disagree	Somewhat disagree	104
71	6	1	< 6	1	M	1	Yes	Not sure	Not sure	Yes	Yes	Yes	Yes	Not sure	Yes	Yes	Yes	Not sure	Yes	Yes	Yes	11	73	2	1	Somewhat	Somewhat disagree	Somewhat disagree	Somewhat disagree	Somewhat disagree	Somewhat disagree	Somewhat agree	Somewhat agree	Somewhat disagree	Somewhat disagree	Somewhat agree	Somewhat disagree	Somewhat disagree	Disagree	Somewhat disagree	Somewhat disagree	Somewhat disagree	Somewhat disagree	Somewhat agree	Somewhat agree	Somewhat disagree	Somewhat disagree	Somewhat disagree	75
71	6	1	< 6	2	C	1	Not sure	No	No	Yes	Yes	Yes	Not sure	No	Not sure	Yes	No	Not sure	Yes	Yes	Yes	9	60	2	1	Somewhat	Somewhat disagree	Agree	Agree	Somewhat disagree	Strongly agree	Strongly disagree	Somewhat agree	Somewhat agree	Somewhat agree	Somewhat agree	Somewhat disagree	Somewhat agree	Somewhat agree	Somewhat agree	Somewhat agree	Somewhat agree	Strongly agree	Somewhat disagree	Strongly agree	Disagree	Somewhat agree	Somewhat agree	82
34	2	1	< 6	3	I	1	Not sure	Not sure	Not sure	Yes	Yes	Yes	No	No	No	No	No	Not sure	No	No	Yes	4	27	3	0	Strongly	Somewhat disagree	Somewhat disagree	Somewhat disagree	Strongly disagree	Strongly disagree	Strongly disagree	Strongly disagree	Strongly disagree	Strongly disagree	Strongly disagree	Strongly disagree	Strongly disagree	Strongly disagree	Strongly disagree	Somewhat disagree	Disagree	Strongly disagree	Somewhat agree	Somewhat disagree	Somewhat agree	Somewhat agree	Somewhat disagree	56
67	6	2	6-10	3	I	0	Yes	No	Not sure	Yes	Yes	Yes	Yes	Yes	Yes	Yes	Yes	Yes	Yes	Yes	Yes	14	93	1	1	Strongly	Strongly agree	Strongly agree	Strongly agree	Agree	Strongly agree	Agree	Agree	Strongly agree	Strongly agree	Somewhat agree	Strongly agree	Strongly agree	Strongly agree	Strongly agree	Strongly agree	Disagree	Disagree	Disagree	Disagree	Agree	Disagree	Agree	122
58	5	2	6-10	2	C	1	Yes	No	Not sure	Yes	No	Yes	Yes	Yes	Yes	Yes	Yes	No	Yes	Yes	Yes	12	80	1	1	Agree	Agree	Agree	Agree	Agree	Agree	Agree	Agree	Agree	Agree	Agree	Agree	Agree	Agree	Agree	Agree	Disagree	Somewhat agree	Strongly disagree	Disagree	Somewhat disagree	Somewhat agree	Agree	108
73	6	2	6-10	2	C	1	Not sure	Not sure	Not sure	Yes	Yes	Yes	Yes	Yes	Yes	Yes	Yes	Yes	Yes	Yes	Yes	12	80	1	1	Agree	Agree	Agree	Strongly agree	Agree	Agree	Somewhat agree	Agree	Agree	Agree	Somewhat agree	Somewhat disagree	Somewhat disagree	Somewhat disagree	Agree	Somewhat agree	Somewhat agree	Agree	Somewhat agree	Somewhat agree	Somewhat agree	Somewhat agree	Somewhat disagree	91
52	4	1	< 6	2	C	1	Yes	Yes	Yes	Yes	Yes	Not sure	Yes	Yes	Yes	Yes	Yes	Yes	Yes	Yes	Yes	12	80	1	1	Agree	Agree	Agree	Agree	Agree	Agree	Agree	Agree	Agree	Agree	Agree	Agree	Agree	Agree	Strongly agree	Somewhat agree	Somewhat disagree	Somewhat agree	Somewhat agree	Somewhat disagree	Somewhat agree	Somewhat agree	Somewhat disagree	100
33	2	1	< 6	2	C	1	Yes	Yes	Yes	Yes	Yes	Yes	Not sure	Not sure	Yes	Not sure	No	Yes	Not sure	Yes	Yes	8	53	3	0	Agree	Agree	Agree	Agree	Agree	Agree	Somewhat disagree	Somewhat disagree	Somewhat agree	Agree	Somewhat disagree	Somewhat disagree	Somewhat disagree	Somewhat disagree	Somewhat agree	Somewhat agree	Somewhat agree	Somewhat agree	Disagree	Disagree	Somewhat disagree	Somewhat disagree	Somewhat agree	94
47	4	2	6-10	2	C	0	Not sure	Not sure	Not sure	Not sure	Yes	Yes	Yes	Yes	Yes	Yes	Yes	Not sure	Not sure	Not sure	Not sure	7	47	3	0	Agree	Agree	Agree	Somewhat disagree	Somewhat agree	Somewhat agree	Strongly disagree	Somewhat agree	Somewhat agree	Somewhat agree	Somewhat agree	Somewhat disagree	Somewhat agree	Somewhat agree	Somewhat agree	Somewhat agree	Somewhat agree	Strongly agree	Somewhat disagree	Strongly agree	Disagree	Somewhat agree	Somewhat agree	82
52	4	1	< 6	1	M	1	Yes	Yes	Not sure	Yes	Yes	Yes	No	No	No	Not sure	Not sure	Not sure	Not sure	Not sure	Not sure	4	27	3	0	Somewhat	Somewhat agree	Agree	Agree	Somewhat agree	Agree	Somewhat disagree	Somewhat disagree	Somewhat disagree	Somewhat agree	Somewhat agree	Somewhat agree	Agree	Somewhat agree	Somewhat agree	Somewhat agree	Somewhat agree	Agree	Somewhat agree	Agree	Agree	Agree	Somewhat agree	82
85	7	1	< 6	2	C	1	Yes	Yes	Not sure	Yes	Yes	Yes	Yes	Yes	Yes	Yes	Yes	Yes	Yes	Yes	Yes	13	87	1	1	Strongly	Strongly agree	Strongly agree	Strongly agree	Strongly agree	Strongly agree	Strongly agree	Strongly agree	Strongly agree	Strongly agree	Strongly agree	Strongly agree	Strongly agree	Strongly agree	Strongly agree	Strongly agree	Strongly agree	Strongly agree	Strongly agree	Strongly agree	Strongly agree	Strongly agree	Strongly agree	103
25	1	1	< 6	1	M	0	Yes	No	No	No	Yes	Yes	No	Yes	Not sure	No	Yes	Not sure	Not sure	Yes	Yes	9	60	2	1	Strongly	Somewhat agree	Strongly agree	Strongly agree	Somewhat agree	Agree	Agree	Somewhat disagree	Agree	Strongly agree	Strongly disagree	Somewhat agree	Strongly agree	Strongly agree	Strongly agree	Strongly agree	Disagree	Somewhat disagree	Somewhat agree	Disagree	Disagree	Disagree	Strongly agree	117
44	3	1	< 6	1	M	1	Yes	Not sure	Not sure	No	No	Yes	Yes	Yes	Yes	Yes	Yes	Yes	Yes	Not sure	Yes	10	67	2	1	Strongly	Agree	Strongly agree	Strongly agree	Strongly agree	Strongly agree	Somewhat agree	Strongly agree	Strongly agree	Strongly agree	Somewhat agree	Strongly agree	Strongly agree	Strongly agree	Strongly agree	Strongly agree	Disagree	Disagree	Somewhat disagree	Somewhat disagree	Somewhat disagree	Disagree	Strongly agree	123
28	1	2	6-10	1	M	0	Yes	No	Yes	Yes	Yes	Yes	No	No	Yes	Yes	Yes	No	Yes	Yes	Yes	11	73	2	1	Strongly	Agree	Strongly agree	Somewhat agree	Somewhat disagree	Strongly agree	Disagree	Agree	Agree	Agree	Disagree	Agree	Strongly agree	Strongly agree	Agree	Agree	Disagree	Agree	Agree	Disagree	Disagree	Agree	Disagree	102
23	1	1	< 6	1	M	1	Yes	Not sure	Not sure	Yes	Yes	Yes	Not sure	Yes	No	Yes	Not sure	Not sure	Yes	Yes	Yes	9	60	2	1	Agree	Agree	Strongly agree	Strongly agree	Agree	Strongly agree	Somewhat agree	Agree	Strongly agree	Agree	Agree	Somewhat disagree	Somewhat agree	Agree	Strongly agree	Strongly agree	Disagree	Disagree	Somewhat agree	Disagree	Somewhat agree	Disagree	Somewhat agree	109
30	2	2	6-10	1	M	0	No	No	Not sure	Yes	Not sure	Yes	No	No	No	Yes	Not sure	Not sure	Yes	No	Yes	6	40	3	0	Somewhat	Strongly agree	Strongly agree	Agree	Somewhat disagree	Agree	Disagree	Strongly disagree	Strongly disagree	Somewhat agree	Somewhat disagree	Somewhat disagree	Agree	Somewhat agree	Agree	Agree	Somewhat agree	Agree	Somewhat agree	Somewhat agree	Somewhat agree	Somewhat agree	Somewhat agree	84
38	3	2	6-10	1	M	1	Yes	Not sure	Not sure	Yes	Yes	No	Yes	No	Yes	Yes	Not sure	Not sure	Yes	Yes	No	8	53	3	0	Strongly	Agree	Agree	Agree	Agree	Agree	Somewhat agree	Agree	Agree	Agree	Somewhat disagree	Agree	Agree	Agree	Agree	Agree	Somewhat disagree	Agree	Somewhat disagree	Somewhat agree	Somewhat disagree	Agree	Agree	103
37	3	1	< 6	1	M	1	Yes	Yes	Not sure	Yes	Yes	Yes	Not sure	Not sure	Yes	Not sure	Yes	Yes	Not sure	Yes	No	8	53	3	0	Agree	Agree	Agree	Somewhat agree	Agree	Strongly agree	Somewhat agree	Strongly agree	Strongly agree	Strongly agree	Strongly agree	Strongly agree	Agree	Strongly agree	Strongly agree	Strongly agree	Agree	Strongly agree	Somewhat agree	Somewhat agree	Strongly agree	Strongly agree	Strongly agree	99
39	3	1	< 6	1	M	1	No	Not sure	Yes	Yes	Yes	No	No	No	Yes	Yes	No	Yes	Yes	No	Yes	7	47	3	0	Agree	Agree	Agree	Agree	Somewhat disagree	Somewhat agree	Somewhat agree	Somewhat agree	Somewhat agree	Somewhat agree	Somewhat disagree	Somewhat agree	Somewhat agree	Somewhat agree	Somewhat agree	Somewhat agree	Somewhat agree	Somewhat agree	Somewhat agree	Somewhat disagree	Somewhat agree	Somewhat agree	Somewhat disagree	89
46	4	1	< 6	1	M	0	Yes	Not sure	Not sure	Yes	Yes	Yes	No	No	Yes	Yes	No	Yes	Yes	No	Yes	9	60	2	1	Agree	Agree	Agree	Somewhat agree	Agree	Agree	Disagree	Somewhat disagree	Disagree	Somewhat agree	Somewhat disagree	Agree	Agree	Strongly agree	Somewhat agree	Somewhat agree	Agree	Agree	Agree	Agree	Agree	Strongly agree	Somewhat disagree	82
42	3	5	>20	1	M	1	Yes	Not sure	Not sure	Not sure	Yes	Yes	No	No	No	Yes	No	No	Yes	Not sure	Yes	6	40	3	0	Strongly	Somewhat agree	Strongly agree	Strongly agree	Somewhat disagree	Agree	Disagree	Somewhat disagree	Disagree	Somewhat agree	Somewhat agree	Disagree	Somewhat agree	Strongly agree	Strongly agree	Strongly agree	Disagree	Somewhat disagree	Strongly disagree	Strongly disagree	Disagree	Disagree	Strongly agree	105
45	3	1	< 6	1	M	1	No	No	No	Yes	Yes	No	No	No	No	No	No	Yes	Yes	Yes	Yes	8	53	3	0	Agree	Agree	Strongly agree	Strongly agree	Agree	Agree	Somewhat agree	Agree	Agree	Disagree	Agree	Disagree	Somewhat agree	Agree	Strongly agree	Agree	Somewhat agree	Disagree	Disagree	Disagree	Disagree	Disagree	Somewhat agree	104
63	5	5	>20	1	M	0	Yes	Not sure	Not sure	Not sure	Yes	Yes	Not sure	Not sure	Yes	Yes	Not sure	Yes	Yes	Yes	Yes	9	60	2	1	Agree	Agree	Agree	Agree	Agree	Agree	Somewhat agree	Somewhat agree	Agree	Agree	Somewhat agree	Agree	Agree	Agree	Agree	Agree	Agree	Agree	Somewhat agree	Somewhat agree	Agree	Agree	Somewhat disagree	93
71	6	5	>20	1	M	1	Yes	No	Not sure	Yes	Yes	Yes	Yes	Yes	Yes	Yes	Yes	Yes	Yes	Yes	Yes	14	93	1	1	Strongly	Strongly agree	Strongly agree	Agree	Somewhat agree	Agree	Somewhat disagree	Strongly agree	Strongly agree	Strongly agree	Somewhat disagree	Agree	Agree	Strongly agree	Strongly agree	Strongly agree	Somewhat agree	Disagree	Disagree	Disagree	Agree	Agree	Agree	112
72	6	1	< 6	1	M	1	Yes	Not sure	Not sure	Yes	Not sure	Yes	Not sure	Not sure	Yes	Not sure	Not sure	Not sure	Yes	Yes	Yes	7	47	3	0	Somewhat	Somewhat disagree	Agree	Agree	Agree	Strongly agree	Agree	Agree	Agree	Agree	Disagree	Agree	Agree	Agree	Agree	Agree	Agree	Agree	Agree	Disagree	Agree	Agree	Agree	97
72	6	2	6-10	1	M	0	Yes	Not sure	Not sure	Yes	Yes	Yes	No	No	Yes	Yes	Yes	Yes	Yes	Not sure	Yes	10	67	2	1	Agree	Agree	Agree	Agree	Somewhat disagree	Somewhat disagree	Disagree	Disagree	Disagree	Disagree	Somewhat disagree	Agree	Agree	Agree	Disagree	Somewhat disagree	Agree	Agree	Agree	Agree	Agree	Agree	Disagree	72
64	5	5	>20	1	M	0	No	No	Yes	Yes	Not sure	Not sure	No	No	No	No	Yes	Yes	Yes	Yes	Yes	7	47	3	0	Strongly	Strongly disagree	Strongly disagree	Strongly disagree	Strongly disagree	Strongly disagree	Strongly disagree	Strongly disagree	Strongly disagree	Strongly disagree	Strongly disagree	Strongly disagree	Strongly disagree	Strongly disagree	Strongly disagree	Disagree	Disagree	Strongly disagree	Disagree	Disagree	Strongly disagree	Strongly disagree	Strongly disagree	56
38	3	1	< 6	1	M	0	Yes	Yes	Yes	Yes	Yes	Yes	Yes	Yes	Yes	Yes	Yes	Yes	Yes	Yes	Yes	13	87	1	1	Agree	Somewhat disagree	Agree	Agree	Agree	Agree	Agree	Agree	Agree	Agree	Somewhat agree	Agree	Agree	Agree	Agree	Agree	Somewhat agree	Agree	Agree	Agree	Agree	Agree	Agree	94
51	4	5	>20	4	O	1	Yes	Not sure	No	No	No	Yes	Not sure	Yes	Yes	Yes	Yes	Yes	Not sure	Yes	Yes	10	67	2	1	Agree	Agree	Somewhat disagree	Somewhat disagree	Somewhat disagree	Agree	Agree	Disagree	Agree	Disagree	Disagree	Agree	Agree	Agree	Agree	Agree	Agree	Disagree	Agree	Agree	Disagree	Agree	Agree	91
[truncated: 13 more columns]
